# Supplementary material for: A study on neural changes induced by sauna bathing: Neural basis of the “totonou” state
Source: PLoS One. 2023 Nov 27;18(11):e0294137. doi: 10.1371/journal.pone.0294137 (PMC10681252; doi:10.1371/journal.pone.0294137)
Supplement: S1 Dataset — (XLSX) [file pone.0294137.s001.xlsx]

## Sheet: figure2
time(ms)	sauna_pre_Cz	sauna_post_Cz	sauna_pre_Fz	sauna_post_Fz	sauna_pre_Pz	sauna_post_Pz	control_pre_Cz	control_post_Cz	control_pre_Fz	control_post_Fz	control_pre_Pz	control_post_Pz
-100	0.57146	-0.159854	0.279638	0.512215	0.980855	-1.00916	0.813491	-0.694889	0.542624	-0.518138	0.801791	-0.565175
-98	0.377729	0.0161055	0.0599934	0.571637	0.810918	-0.704479	0.701527	-0.685238	0.420321	-0.565647	0.66109	-0.622548
-96	0.18984	0.191842	-0.150715	0.63296	0.641054	-0.399332	0.588036	-0.672296	0.298196	-0.60863	0.521082	-0.673242
-94	0.014328	0.363521	-0.34484	0.694944	0.479362	-0.102747	0.474863	-0.655976	0.178514	-0.645603	0.384833	-0.715328
-92	-0.142978	0.527318	-0.515548	0.756198	0.332513	0.177174	0.363934	-0.636548	0.0638	-0.675585	0.255246	-0.747154
-90	-0.277518	0.679394	-0.657357	0.815184	0.205351	0.433841	0.257199	-0.614557	-0.0433985	-0.69836	0.134847	-0.767536
-88	-0.386004	0.816187	-0.766387	0.870058	0.100701	0.662213	0.156622	-0.590902	-0.140581	-0.714407	0.0258413	-0.775847
-86	-0.466693	0.934467	-0.840497	0.918834	0.0195545	0.858717	0.0640121	-0.566864	-0.225356	-0.725029	-0.0701395	-0.772113
-84	-0.519296	1.03136	-0.879316	0.959286	-0.0383153	1.02096	-0.0189938	-0.543909	-0.295637	-0.732055	-0.151958	-0.757017
-82	-0.544657	1.10452	-0.883971	0.989041	-0.0740943	1.14744	-0.0909554	-0.523717	-0.349732	-0.737824	-0.218913	-0.731912
-80	-0.544516	1.152	-0.856884	1.00576	-0.0892457	1.23709	-0.150766	-0.50802	-0.386464	-0.74484	-0.270759	-0.698627
-78	-0.521243	1.17232	-0.801387	1.00736	-0.0855525	1.28957	-0.197613	-0.498342	-0.405258	-0.755469	-0.307606	-0.659356
-76	-0.477672	1.16455	-0.721455	0.992142	-0.0648708	1.30515	-0.231191	-0.495871	-0.406247	-0.771656	-0.329854	-0.616397
-74	-0.416804	1.12847	-0.621522	0.959073	-0.029456	1.28494	-0.251544	-0.501303	-0.390277	-0.794657	-0.338123	-0.571977
-72	-0.341736	1.0647	-0.506194	0.908094	0.0180754	1.23112	-0.259344	-0.514525	-0.358913	-0.824904	-0.333332	-0.52798
-70	-0.255689	0.974829	-0.38024	0.839918	0.074469	1.14696	-0.255623	-0.534784	-0.314406	-0.861856	-0.316592	-0.485847
-68	-0.161845	0.861612	-0.248244	0.756067	0.136205	1.03667	-0.241892	-0.560612	-0.259446	-0.904053	-0.289176	-0.446484
-66	-0.063241	0.728781	-0.114624	0.658781	0.199666	0.904955	-0.219924	-0.589804	-0.197165	-0.949285	-0.252638	-0.410262
-64	0.0373149	0.580783	0.0167875	0.550556	0.261621	0.756612	-0.191739	-0.61973	-0.130818	-0.994694	-0.208679	-0.377099
-62	0.137438	0.422596	0.14287	0.43403	0.319678	0.596098	-0.159513	-0.647421	-0.063727	-1.03703	-0.159164	-0.34649
-60	0.235234	0.259173	0.261275	0.31173	0.372359	0.427248	-0.12542	-0.669776	0.0009183	-1.07279	-0.106273	-0.317512
-58	0.329254	0.0951336	0.370539	0.185911	0.419137	0.253344	-0.0916322	-0.683714	0.0601944	-1.0985	-0.052253	-0.289165
-56	0.418409	-0.0655297	0.469894	0.0586241	0.459954	0.0773322	-0.0602362	-0.6863	0.11153	-1.11065	0.0004653	-0.260127
-54	0.501751	-0.219535	0.558979	-0.06844	0.49488	-0.0978345	-0.0330571	-0.674903	0.152901	-1.106	0.049514	-0.229122
-52	0.578202	-0.364363	0.637653	-0.193609	0.523578	-0.268871	-0.0116034	-0.647269	0.182949	-1.08153	0.0926984	-0.194614
-50	0.646387	-0.498038	0.705672	-0.315503	0.545057	-0.432043	0.0032356	-0.601603	0.201021	-1.03458	0.128228	-0.155198
-48	0.704569	-0.618931	0.762431	-0.432673	0.557639	-0.583114	0.0111491	-0.536727	0.20731	-0.962891	0.15489	-0.109457
-46	0.75059	-0.725638	0.807004	-0.543798	0.559198	-0.717604	0.0125633	-0.452008	0.202873	-0.864918	0.172174	-0.0560652
-44	0.782111	-0.81677	0.838165	-0.647525	0.547454	-0.831221	0.0085559	-0.347656	0.189407	-0.73979	0.18027	0.0059736
-42	0.796744	-0.890988	0.854507	-0.742536	0.520564	-0.920338	0.0006519	-0.224696	0.169157	-0.587654	0.179998	0.0772681
-40	0.792445	-0.947169	0.854692	-0.82756	0.477382	-0.982383	-0.009409	-0.0850436	0.144597	-0.409785	0.172657	0.157925
-38	0.767694	-0.9845	0.837653	-0.901421	0.417587	-1.01598	-0.0199144	0.0684358	0.118128	-0.20863	0.159795	0.24733
-36	0.721705	-1.00271	0.802868	-0.962961	0.3417	-1.02123	-0.029427	0.232032	0.0919574	0.01205	0.142962	0.344206
-34	0.654637	-1.00201	0.750389	-1.01107	0.25085	-0.999411	-0.0369435	0.401183	0.0677071	0.247346	0.123636	0.446395
-32	0.567466	-0.983204	0.680893	-1.04463	0.146561	-0.952685	-0.0419507	0.570724	0.0466663	0.491299	0.103084	0.551011
-30	0.462103	-0.947456	0.595803	-1.06246	0.0305867	-0.883913	-0.0443085	0.735069	0.0295598	0.73711	0.0823222	0.654485
-28	0.341161	-0.896164	0.497076	-1.06343	-0.0950794	-0.796491	-0.0441799	0.888469	0.0168322	0.977696	0.0621603	0.752706
-26	0.208018	-0.830872	0.387359	-1.04646	-0.228031	-0.694245	-0.0419467	1.02534	0.0086345	1.20577	0.0431553	0.841332
-24	0.0666017	-0.753309	0.269828	-1.01078	-0.365275	-0.581814	-0.0380657	1.14066	0.004934	1.41454	0.0256421	0.916104
-22	-0.0785938	-0.665502	0.148172	-0.956055	-0.502992	-0.464437	-0.0331622	1.23018	0.0055321	1.59796	0.009541	0.973117
-20	-0.222749	-0.569879	0.0265533	-0.882581	-0.636642	-0.348258	-0.0279362	1.29069	0.0100375	1.75106	-0.0055757	1.00915
-18	-0.360941	-0.469417	-0.0906782	-0.791466	-0.761163	-0.239982	-0.0232672	1.32039	0.0178228	1.87033	-0.020599	1.02188
-16	-0.488285	-0.367747	-0.199114	-0.684561	-0.871511	-0.14635	-0.0201805	1.31871	0.0279729	1.9537	-0.0368988	1.00997
-14	-0.600403	-0.268894	-0.294749	-0.564492	-0.96322	-0.0737631	-0.0198709	1.28671	0.0393328	2.00088	-0.0561935	0.973333
-12	-0.693669	-0.177328	-0.374088	-0.434838	-1.03308	-0.027556	-0.0236895	1.22651	0.050501	2.01295	-0.0804572	0.912832
-10	-0.765463	-0.0974194	-0.434582	-0.29959	-1.07926	-0.011659	-0.0329876	1.14162	0.059976	1.99256	-0.11166	0.830274
-8	-0.814315	-0.0330868	-0.47473	-0.163387	-1.10165	-0.028377	-0.0490595	1.03633	0.0660632	1.94361	-0.151594	0.72816
-6	-0.839994	0.0122393	-0.493983	-0.031092	-1.10151	-0.0783	-0.0731886	0.915721	0.0672853	1.87095	-0.201752	0.609682
-4	-0.843235	0.03635	-0.492906	0.092326	-1.08092	-0.160634	-0.106311	0.785335	0.0622669	1.78018	-0.262857	0.478378
-2	-0.825611	0.03806	-0.472617	0.202261	-1.04256	-0.273267	-0.148988	0.650895	0.0499377	1.67738	-0.334938	0.338172
0	-0.789165	0.0172499	-0.43485	0.29455	-0.989026	-0.413142	-0.20123	0.518283	0.0297678	1.5688	-0.417028	0.193171
2	-0.736294	-0.0249327	-0.381333	0.36617	-0.922788	-0.576375	-0.262499	0.393107	0.0017397	1.46061	-0.507202	0.047748
4	-0.669455	-0.086543	-0.314005	0.415041	-0.846243	-0.758328	-0.331559	0.280696	-0.033577	1.35851	-0.602537	-0.093654
6	-0.591183	-0.164843	-0.234672	0.440513	-0.761773	-0.95378	-0.406468	0.185687	-0.0749862	1.2676	-0.699281	-0.22672
8	-0.50418	-0.256491	-0.145254	0.443177	-0.672162	-1.15686	-0.484791	0.111918	-0.120811	1.19187	-0.793005	-0.347285
10	-0.411389	-0.357736	-0.0477007	0.424922	-0.580732	-1.36132	-0.563653	0.062172	-0.168939	1.1343	-0.878903	-0.451611
12	-0.315886	-0.464596	0.055766	0.388644	-0.491215	-1.56083	-0.639837	0.037979	-0.216984	1.09633	-0.952074	-0.536633
14	-0.221106	-0.572859	0.162777	0.337983	-0.407678	-1.74931	-0.71004	0.039432	-0.262472	1.07817	-1.00788	-0.600092
16	-0.130462	-0.678604	0.270785	0.276929	-0.33406	-1.92149	-0.770927	0.0653172	-0.302825	1.07864	-1.04204	-0.640572
18	-0.0474091	-0.778156	0.37724	0.209653	-0.273786	-2.07324	-0.819333	0.113065	-0.335667	1.09545	-1.05103	-0.65776
20	0.025041	-0.86852	0.47981	0.140035	-0.229453	-2.20179	-0.852322	0.178913	-0.358758	1.12523	-1.03236	-0.652175
22	0.084254	-0.947455	0.57642	0.0717263	-0.20274	-2.30565	-0.867558	0.258292	-0.370407	1.16426	-0.984617	-0.625151
24	0.12832	-1.01372	0.665381	0.007812	-0.194544	-2.38444	-0.863346	0.346141	-0.369626	1.20848	-0.907963	-0.578573
26	0.155806	-1.06679	0.745388	-0.049222	-0.205123	-2.43834	-0.839133	0.437306	-0.356168	1.25392	-0.804303	-0.514743
28	0.166037	-1.1071	0.815408	-0.097426	-0.234448	-2.46796	-0.795467	0.526899	-0.330981	1.29703	-0.677145	-0.436219
30	0.158747	-1.13548	0.874636	-0.135414	-0.282376	-2.47396	-0.734481	0.610542	-0.296167	1.33482	-0.531931	-0.345628
32	0.134263	-1.15318	0.92242	-0.162535	-0.348591	-2.457	-0.659442	0.684549	-0.254724	1.36489	-0.375525	-0.245548
34	0.093263	-1.16168	0.958426	-0.178704	-0.432376	-2.41806	-0.574644	0.746113	-0.210775	1.38564	-0.215887	-0.138678
36	0.037122	-1.16261	0.982392	-0.184494	-0.532311	-2.35884	-0.485282	0.793283	-0.168967	1.39591	-0.06159	-0.0275893
38	-0.032341	-1.15775	0.994541	-0.181132	-0.64591	-2.28186	-0.397096	0.824741	-0.134234	1.3951	0.0789686	0.0850905
40	-0.112609	-1.14924	0.995537	-0.170407	-0.769598	-2.1907	-0.315417	0.839908	-0.111306	1.38311	0.197962	0.19671
42	-0.200653	-1.13945	0.986499	-0.154437	-0.898735	-2.09007	-0.245512	0.838734	-0.104584	1.35993	0.288943	0.304738
44	-0.293051	-1.13103	0.968986	-0.135569	-1.02824	-1.98531	-0.191675	0.821528	-0.117471	1.32595	0.347002	0.406598
46	-0.386136	-1.12676	0.94488	-0.116159	-1.153	-1.88195	-0.157312	0.78915	-0.152399	1.2817	0.369222	0.500058
48	-0.476579	-1.1293	0.916091	-0.0982399	-1.26873	-1.78523	-0.144555	0.742595	-0.210433	1.22805	0.354707	0.583252
50	-0.561489	-1.14101	0.884192	-0.083584	-1.37235	-1.69967	-0.154298	0.683384	-0.291377	1.1661	0.304566	0.654788
52	-0.63869	-1.16366	0.850504	-0.0736842	-1.46229	-1.62875	-0.186027	0.613326	-0.393684	1.09724	0.221778	0.713956
54	-0.706993	-1.19839	0.815569	-0.06965	-1.53832	-1.57513	-0.238381	0.534475	-0.514475	1.02299	0.110895	0.760569
56	-0.76601	-1.24564	0.779556	-0.0725039	-1.60135	-1.54076	-0.308679	0.44909	-0.650161	0.945239	-0.022344	0.795102
58	-0.816151	-1.30539	0.742183	-0.083289	-1.65287	-1.52718	-0.394028	0.359557	-0.796514	0.865848	-0.171503	0.81855
60	-0.858314	-1.37716	0.702919	-0.10293	-1.69455	-1.53555	-0.490902	0.268198	-0.949042	0.786609	-0.329754	0.831988
62	-0.893674	-1.4602	0.661334	-0.132432	-1.72805	-1.56677	-0.595877	0.177004	-1.1036	0.709084	-0.49061	0.836797
64	-0.923544	-1.5537	0.61701	-0.172431	-1.75482	-1.62104	-0.706032	0.0875421	-1.25636	0.634473	-0.64819	0.833927
66	-0.949131	-1.65659	0.569806	-0.223332	-1.77599	-1.69758	-0.818812	0.001029	-1.40429	0.563569	-0.797598	0.824147
68	-0.971668	-1.76769	0.519855	-0.285075	-1.79284	-1.79446	-0.932317	-0.08195	-1.54514	0.496769	-0.935259	0.807777
70	-0.992219	-1.8855	0.467322	-0.356819	-1.8064	-1.90845	-1.04547	-0.161247	-1.67767	0.434105	-1.05895	0.784852
72	-1.01175	-2.00806	0.412577	-0.437241	-1.81776	-2.03511	-1.15773	-0.237028	-1.80132	0.375378	-1.16775	0.755034
74	-1.03107	-2.13313	0.356089	-0.52443	-1.82742	-2.16948	-1.26913	-0.309687	-1.91633	0.320322	-1.26207	0.718038
76	-1.05065	-2.25822	0.298491	-0.616371	-1.83542	-2.30673	-1.3801	-0.37967	-2.02342	0.268781	-1.34334	0.673567
78	-1.07062	-2.38084	0.240717	-0.710773	-1.84081	-2.4427	-1.49125	-0.447295	-2.12371	0.220702	-1.41376	0.621559
80	-1.09077	-2.49891	0.183953	-0.80596	-1.84178	-2.57466	-1.60329	-0.512834	-2.21849	0.176339	-1.47603	0.562312
82	-1.11036	-2.61142	0.129568	-0.900711	-1.83582	-2.70152	-1.71679	-0.576421	-2.30922	0.136045	-1.53312	0.496417
84	-1.12847	-2.71809	0.079126	-0.994603	-1.82027	-2.82377	-1.83205	-0.63816	-2.39718	0.100309	-1.58783	0.424769
86	-1.14386	-2.81984	0.0341862	-1.08821	-1.79263	-2.94312	-1.94904	-0.698246	-2.48336	0.069467	-1.64253	0.348409
88	-1.15531	-2.91896	-0.0041025	-1.18263	-1.75133	-3.06205	-2.0674	-0.757042	-2.56847	0.043704	-1.69919	0.268232
90	-1.16222	-3.01764	-0.034847	-1.27984	-1.69596	-3.18318	-2.18629	-0.815245	-2.65286	0.022663	-1.75894	0.184939
92	-1.16386	-3.11916	-0.05766	-1.38182	-1.62722	-3.30881	-2.30465	-0.87395	-2.73649	0.00546	-1.82222	0.098796
94	-1.16022	-3.22608	-0.072916	-1.49084	-1.54677	-3.44063	-2.42126	-0.934657	-2.8191	-0.00948	-1.88895	0.0095278
96	-1.15151	-3.34026	-0.081244	-1.60843	-1.45676	-3.57953	-2.53484	-0.999304	-2.90017	-0.02419	-1.95843	-0.0837526
98	-1.13815	-3.46269	-0.083595	-1.73579	-1.35938	-3.72545	-2.64431	-1.07007	-2.97908	-0.041564	-2.02967	-0.18259
100	-1.12088	-3.5937	-0.081056	-1.87305	-1.25651	-3.8774	-2.74871	-1.14927	-3.05528	-0.0647298	-2.10139	-0.288838
102	-1.09987	-3.73213	-0.074605	-2.0192	-1.14957	-4.03323	-2.8473	-1.23921	-3.12826	-0.0969092	-2.17229	-0.404619
104	-1.07597	-3.8762	-0.065058	-2.17217	-1.03961	-4.18965	-2.93966	-1.34194	-3.19756	-0.141457	-2.24093	-0.531989
106	-1.04943	-4.02318	-0.053346	-2.32902	-0.927653	-4.34233	-3.02549	-1.45921	-3.263	-0.201398	-2.30605	-0.672808
108	-1.02098	-4.16971	-0.039552	-2.48557	-0.814808	-4.4857	-3.10478	-1.59216	-3.3245	-0.279162	-2.36632	-0.8283
110	-0.991417	-4.31264	-0.0244804	-2.63742	-0.702571	-4.61342	-3.17771	-1.74134	-3.38224	-0.376556	-2.4207	-0.998941
112	-0.961864	-4.4475	-0.008297	-2.77978	-0.592841	-4.7189	-3.24475	-1.90661	-3.43666	-0.494757	-2.46826	-1.18437
114	-0.933489	-4.57071	0.008658	-2.90831	-0.487435	-4.79577	-3.30659	-2.08714	-3.48838	-0.633742	-2.50841	-1.38321
116	-0.90768	-4.67854	0.026213	-3.01939	-0.388089	-4.83889	-3.36399	-2.28146	-3.53828	-0.792793	-2.54067	-1.59319
118	-0.885932	-4.76832	0.044242	-3.11026	-0.29577	-4.84493	-3.41782	-2.48743	-3.58709	-0.970434	-2.56488	-1.81116
120	-0.869282	-4.83815	0.062937	-3.18008	-0.21072	-4.81279	-3.46907	-2.70237	-3.63551	-1.16425	-2.581	-2.03326
122	-0.858741	-4.88749	0.082626	-3.22912	-0.132476	-4.74384	-3.51846	-2.92322	-3.68416	-1.37095	-2.58925	-2.25513
124	-0.8547	-4.9181	0.104127	-3.25954	-0.0599496	-4.64167	-3.56688	-3.14652	-3.73337	-1.58711	-2.59011	-2.47206
126	-0.857638	-4.93244	0.127716	-3.27439	0.007988	-4.51175	-3.61507	-3.36877	-3.78325	-1.80845	-2.58438	-2.67937
128	-0.867393	-4.93469	0.15397	-3.27811	0.072149	-4.36074	-3.66384	-3.58648	-3.8337	-2.03084	-2.5731	-2.87267
130	-0.884369	-4.93008	0.182825	-3.27569	0.132594	-4.19597	-3.71402	-3.79622	-3.88446	-2.25003	-2.55777	-3.04814
132	-0.908592	-4.92404	0.213489	-3.27237	0.18886	-4.02494	-3.76648	-3.99526	-3.93515	-2.46194	-2.54015	-3.20264
134	-0.940634	-4.92216	0.244561	-3.2731	0.239756	-3.85491	-3.822	-4.18115	-3.98512	-2.66319	-2.52229	-3.33407
136	-0.981105	-4.92945	0.273984	-3.28256	0.283941	-3.69271	-3.88123	-4.35233	-4.03399	-2.85045	-2.50634	-3.44145
138	-1.03069	-4.9501	0.299192	-3.30459	0.320051	-3.54448	-3.94504	-4.50783	-4.08125	-3.02158	-2.49455	-3.5247
140	-1.08989	-4.98708	0.317476	-3.34193	0.347157	-3.41543	-4.0139	-4.64707	-4.12634	-3.17486	-2.48912	-3.58449
142	-1.15935	-5.04247	0.325896	-3.39602	0.364688	-3.30934	-4.08813	-4.77019	-4.1692	-3.30926	-2.49211	-3.62205
144	-1.23926	-5.11653	0.321804	-3.46692	0.372433	-3.22835	-4.16817	-4.8777	-4.20962	-3.42415	-2.50543	-3.63912
146	-1.32965	-5.20887	0.302681	-3.55337	0.370139	-3.17262	-4.25425	-4.97037	-4.24793	-3.51962	-2.53079	-3.63747
148	-1.43036	-5.31721	0.266308	-3.65273	0.357617	-3.1401	-4.3465	-5.04892	-4.28458	-3.59608	-2.56944	-3.61865
150	-1.54094	-5.43873	0.210831	-3.76151	0.334484	-3.12694	-4.44481	-5.11418	-4.3198	-3.65405	-2.62223	-3.58416
152	-1.66113	-5.56931	0.134749	-3.87555	0.300376	-3.1278	-4.54861	-5.16714	-4.35415	-3.69491	-2.68919	-3.53533
154	-1.78994	-5.7046	0.0371752	-3.99062	0.255062	-3.13687	-4.65682	-5.20861	-4.38764	-3.7195	-2.76977	-3.47314
156	-1.92655	-5.84009	-0.0821776	-4.10297	0.198974	-3.14861	-4.76777	-5.23944	-4.42009	-3.72951	-2.86235	-3.39869
158	-2.06928	-5.97167	-0.222587	-4.20951	0.133477	-3.15873	-4.87916	-5.26052	-4.45059	-3.72611	-2.96445	-3.31305
160	-2.21579	-6.09599	-0.382447	-4.30831	0.0609448	-3.16469	-4.98806	-5.27267	-4.47797	-3.71107	-3.07275	-3.2175
162	-2.36341	-6.21089	-0.558992	-4.39849	-0.015065	-3.16597	-5.09126	-5.27679	-4.50062	-3.68566	-3.18346	-3.11364
164	-2.50847	-6.31545	-0.748277	-4.48031	-0.090326	-3.16371	-5.18529	-5.27344	-4.51664	-3.65135	-3.29206	-3.00312
166	-2.6468	-6.40981	-0.945547	-4.55483	-0.160314	-3.16031	-5.26669	-5.26347	-4.52407	-3.60945	-3.39419	-2.88799
168	-2.77395	-6.49503	-1.1453	-4.62365	-0.220754	-3.15874	-5.33219	-5.2476	-4.52095	-3.56065	-3.48532	-2.77057
170	-2.88562	-6.57245	-1.34154	-4.68843	-0.267825	-3.16189	-5.37882	-5.2264	-4.50545	-3.5063	-3.56133	-2.65296
172	-2.97751	-6.6432	-1.5282	-4.75067	-0.29851	-3.172	-5.40409	-5.20044	-4.47588	-3.44672	-3.61849	-2.53762
174	-3.04585	-6.70787	-1.69939	-4.81139	-0.310359	-3.19033	-5.40591	-5.1701	-4.43082	-3.38253	-3.65384	-2.42665
176	-3.08746	-6.76603	-1.84954	-4.87083	-0.301577	-3.2171	-5.38287	-5.13569	-4.36898	-3.31359	-3.66517	-2.32176
178	-3.09988	-6.81619	-1.97375	-4.92852	-0.270678	-3.25158	-5.33405	-5.0972	-4.28933	-3.23976	-3.65111	-2.22431
180	-3.08148	-6.8559	-2.06797	-4.98318	-0.216348	-3.29194	-5.25896	-5.0544	-4.19092	-3.1602	-3.61123	-2.13503
182	-3.03148	-6.88174	-2.12915	-5.03277	-0.137664	-3.33558	-5.15748	-5.00608	-4.07306	-3.07373	-3.54581	-2.05359
184	-2.95004	-6.89001	-2.1555	-5.07471	-0.0345843	-3.37911	-5.02976	-4.95071	-3.93489	-2.97835	-3.45572	-1.9794
186	-2.83846	-6.87682	-2.14669	-5.1059	0.0921255	-3.4183	-4.87605	-4.88614	-3.77572	-2.8716	-3.34222	-1.91052
188	-2.69896	-6.83834	-2.10387	-5.12323	0.240251	-3.44849	-4.69667	-4.8095	-3.59495	-2.75104	-3.20674	-1.84476
190	-2.53499	-6.77116	-2.02975	-5.12348	0.406114	-3.46464	-4.49197	-4.71776	-3.39197	-2.61347	-3.05065	-1.77862
192	-2.3508	-6.67255	-1.92833	-5.10376	0.584607	-3.46185	-4.26231	-4.60715	-3.16647	-2.45597	-2.87529	-1.70909
194	-2.15132	-6.54046	-1.80471	-5.06195	0.770103	-3.43582	-4.00837	-4.47454	-2.91853	-2.27609	-2.68188	-1.63244
196	-1.94177	-6.37392	-1.66453	-4.99665	0.95646	-3.38341	-3.73096	-4.31639	-2.64856	-2.07157	-2.47151	-1.54487
198	-1.7269	-6.17304	-1.51339	-4.90749	1.13857	-3.30329	-3.43135	-4.13091	-2.35753	-1.84141	-2.24522	-1.44308
200	-1.51111	-5.93953	-1.35638	-4.79542	1.31205	-3.19597	-3.11088	-3.91541	-2.04685	-1.58502	-2.00392	-1.32434
202	-1.29791	-5.67641	-1.19791	-4.66207	1.47379	-3.06375	-2.77139	-3.66983	-1.71837	-1.30336	-1.74854	-1.18638
204	-1.08983	-5.38806	-1.04116	-4.51058	1.62252	-2.91036	-2.41478	-3.39431	-1.37428	-0.998069	-1.47988	-1.0279
206	-0.888629	-5.08011	-0.888502	-4.34438	1.75722	-2.74021	-2.04305	-3.09057	-1.01703	-0.672105	-1.19874	-0.848088
208	-0.695334	-4.75868	-0.741294	-4.16713	1.87813	-2.55772	-1.65839	-2.76121	-0.649265	-0.328993	-0.905924	-0.647386
210	-0.510672	-4.42991	-0.600444	-3.98293	1.98528	-2.36668	-1.26296	-2.40969	-0.273489	0.026928	-0.602127	-0.426775
212	-0.335137	-4.0996	-0.466427	-3.79503	2.07923	-2.16992	-0.859198	-2.03992	0.10717	0.391094	-0.288229	-0.188008
214	-0.16891	-3.77238	-0.339526	-3.6064	2.16013	-1.96967	-0.449406	-1.65646	0.490245	0.75891	0.034875	0.066785
216	-0.012401	-3.45205	-0.219762	-3.41967	2.22886	-1.76693	-0.036102	-1.26381	0.87286	1.12603	0.366149	0.335359
218	0.13446	-3.14096	-0.10699	-3.2361	2.28641	-1.56292	0.378187	-0.86601	1.25246	1.48909	0.704628	0.615463
220	0.271999	-2.84045	-0.000793	-3.05662	2.33461	-1.35821	0.790928	-0.46656	1.6265	1.84481	1.0491	0.904729
222	0.400954	-2.55091	0.099808	-2.88124	2.37564	-1.15359	1.19986	-0.0690245	1.99282	2.19143	1.3985	1.20116
224	0.522447	-2.27212	0.196092	-2.70915	2.41208	-0.949658	1.60278	0.324474	2.34972	2.52742	1.7518	1.50319
226	0.638197	-2.00317	0.289706	-2.53893	2.4465	-0.746934	1.99788	0.712068	2.69559	2.85223	2.10801	1.80942
228	0.74982	-1.74327	0.382428	-2.36862	2.48125	-0.545281	2.38381	1.09195	3.02956	3.16613	2.46612	2.11892
230	0.859242	-1.49097	0.475983	-2.19588	2.51825	-0.344739	2.75932	1.46362	3.35115	3.46952	2.82535	2.43082
232	0.968391	-1.24476	0.571837	-2.01825	2.55905	-0.144715	3.12389	1.82659	3.66013	3.76368	3.18493	2.74486
234	1.07884	-1.00306	0.671187	-1.83334	2.60498	0.055319	3.47705	2.18114	3.95693	4.04986	3.5436	3.06057
236	1.19243	-0.76428	0.774853	-1.63908	2.65743	0.255504	3.81885	2.52761	4.24227	4.3299	3.9006	3.37809
238	1.31054	-0.527016	0.883303	-1.43385	2.71856	0.455395	4.14961	2.86692	4.51718	4.6053	4.25442	3.69736
240	1.43509	-0.290141	0.997033	-1.21673	2.79104	0.653765	4.46995	3.20017	4.78295	4.87763	4.60378	4.01864
242	1.5678	-0.053418	1.11648	-0.987555	2.87787	0.84871	4.77993	3.52844	5.04084	5.14841	4.94669	4.34183
244	1.71089	0.182958	1.2423	-0.746579	2.98261	1.0379	5.0805	3.853	5.29222	5.41854	5.28144	4.66699
246	1.86642	0.41788	1.37522	-0.494643	3.10834	1.21891	5.3715	4.17415	5.53811	5.68836	5.6058	4.99339
248	2.03643	0.650207	1.51607	-0.233196	3.25768	1.39007	5.65284	4.49241	5.77964	5.9574	5.91783	5.32014
250	2.22261	0.878407	1.66566	0.0363841	3.43196	1.54996	5.92485	4.8073	6.01723	6.2247	6.21522	5.64593
252	2.42631	1.10096	1.82479	0.312187	3.63153	1.6985	6.18724	5.11787	6.25096	6.48817	6.49656	5.96879
254	2.64822	1.31688	1.99399	0.592434	3.85565	1.83579	6.43926	5.42226	6.48084	6.7455	6.76017	6.28642
256	2.8885	1.52508	2.17362	0.874865	4.10288	1.96261	6.68024	5.7183	6.70597	6.99338	7.00512	6.59593
258	3.14683	1.72536	2.36404	1.15729	4.37156	2.0796	6.90979	6.00251	6.92531	7.22858	7.23091	6.89427
260	3.42271	1.91716	2.56562	1.43739	4.65998	2.18691	7.12721	6.2724	7.13809	7.44754	7.43692	7.17813
262	3.71516	2.10039	2.77869	1.71287	4.96638	2.28468	7.33155	6.524	7.34194	7.64689	7.62376	7.4441
264	4.02316	2.27484	3.00342	1.98177	5.28897	2.3729	7.52264	6.75445	7.53601	7.82374	7.79126	7.68886
266	4.3453	2.44065	3.24022	2.24222	5.62567	2.45143	7.6995	6.96071	7.71845	7.97589	7.93987	7.90984
268	4.6802	2.59785	3.48896	2.493	5.97402	2.52115	7.86212	7.14067	7.88789	8.10178	8.07077	8.10471
270	5.02604	2.74697	3.74914	2.73372	6.33092	2.5833	8.01022	7.29341	8.04321	8.20128	8.18393	8.2717
272	5.38075	2.88892	4.01987	2.9637	6.69208	2.63993	8.14415	7.41868	8.18397	8.27505	8.28044	8.41035
274	5.74166	3.02501	4.29951	3.18352	7.05365	2.69378	8.26383	7.51758	8.30965	8.32489	8.3615	8.52109
276	6.1058	3.15684	4.58578	3.39314	7.41139	2.7474	8.37035	7.59239	8.42032	8.35388	8.42774	8.6048
278	6.47002	3.28606	4.8759	3.59297	7.76089	2.80334	8.46416	7.64648	8.51656	8.36593	8.47986	8.66399
280	6.8307	3.41445	5.16646	3.783	8.0991	2.8634	8.54568	7.68349	8.59836	8.36545	8.51843	8.701
282	7.18398	3.54312	5.45394	3.96302	8.42281	2.92879	8.61561	7.70794	8.66689	8.35714	8.5442	8.71926
284	7.52638	3.67243	5.73473	4.13251	8.72963	3.00043	8.67435	7.72376	8.72261	8.34596	8.55721	8.72205
286	7.85438	3.8026	6.00506	4.29094	9.01697	3.07881	8.72244	7.73479	8.76646	8.3362	8.55825	8.71184
288	8.1643	3.93299	6.26146	4.43774	9.28316	3.16467	8.76058	7.74441	8.79988	8.33134	8.54744	8.69152
290	8.45313	4.06281	6.50054	4.57244	9.5257	3.25905	8.78882	7.75509	8.82363	8.33459	8.52593	8.66407
292	8.71826	4.19141	6.71981	4.69479	9.74288	3.36309	8.8081	7.76828	8.83927	8.34766	8.4944	8.63129
294	8.95748	4.31783	6.91681	4.8048	9.933	3.47826	8.81868	7.78455	8.84784	8.37194	8.45426	8.5945
296	9.16971	4.44165	7.09045	4.90256	10.0961	3.60539	8.82066	7.80365	8.85052	8.407	8.40668	8.55522
298	9.35473	4.56227	7.24028	4.98821	10.2324	3.74453	8.81404	7.82483	8.84806	8.45192	8.35325	8.51466
300	9.51274	4.67913	7.36648	5.06179	10.3439	3.89497	8.79907	7.84633	8.84082	8.5046	8.29524	8.47286
302	9.64478	4.79113	7.47062	5.12318	10.4331	4.05426	8.77494	7.86617	8.82832	8.56258	8.23391	8.43021
304	9.75281	4.8969	7.55399	5.17204	10.5029	4.21917	8.74139	7.88165	8.81073	8.62242	8.17013	8.38705
306	9.8383	4.99446	7.61883	5.20777	10.5561	4.38583	8.69793	7.89059	8.78672	8.68054	8.10493	8.34254
308	9.90238	5.08155	7.66652	5.22974	10.5949	4.55003	8.64451	7.88997	8.75537	8.73291	8.0386	8.29649
310	9.94608	5.15581	7.69819	5.23741	10.6194	4.70757	8.58049	7.87758	8.71513	8.77607	7.97079	8.24807
312	9.96923	5.21497	7.71448	5.23025	10.6291	4.85503	8.50563	7.85167	8.66443	8.80645	7.90141	8.19673
314	9.9715	5.2575	7.7149	5.20806	10.6223	4.98931	8.41966	7.81067	8.6015	8.82104	7.82947	8.14141
316	9.95112	5.28249	7.69864	5.17101	10.5967	5.10762	8.32241	7.75403	8.52515	8.81767	7.75342	8.08177
318	9.9073	5.28975	7.6645	5.11966	10.5498	5.20798	8.21353	7.68196	8.4339	8.79495	7.6721	8.01697
320	9.83829	5.2801	7.61135	5.05517	10.48	5.28842	8.09295	7.59553	8.32668	8.75244	7.58408	7.94664
322	9.74352	5.25488	7.5384	4.97943	10.386	5.34765	7.96056	7.49616	8.20282	8.69035	7.48796	7.87035
324	9.6233	5.21583	7.44558	4.89464	10.268	5.38469	7.81675	7.38578	8.06203	8.6096	7.38326	7.78743
326	9.47817	5.16507	7.33343	4.80364	10.1264	5.39926	7.6613	7.26689	7.90451	8.51169	7.26911	7.69746
328	9.3106	5.10461	7.20392	4.70948	9.96272	5.39182	7.49466	7.14137	7.73087	8.39797	7.14553	7.59977
330	9.1233	5.03602	7.05909	4.61531	9.77889	5.36329	7.3174	7.01134	7.54179	8.27051	7.01295	7.49374
332	8.91984	4.96099	6.90172	4.5237	9.57664	5.31532	7.12959	6.87864	7.33798	8.13044	6.87172	7.37901
334	8.70465	4.88052	6.73509	4.43679	9.3588	5.24934	6.9321	6.74458	7.12077	7.97924	6.7225	7.25527
336	8.48198	4.795	6.56284	4.3557	9.12844	5.16666	6.7253	6.60991	6.89089	7.81768	6.56617	7.1225
338	8.25677	4.70434	6.38858	4.28045	8.88887	5.06778	6.51023	6.47532	6.6497	7.64646	6.40336	6.98147
340	8.03385	4.60749	6.21566	4.20988	8.64439	4.95226	6.28772	6.34093	6.39843	7.46559	6.23478	6.83262
342	7.81759	4.50267	6.04762	4.14187	8.39961	4.81879	6.059	6.20626	6.13826	7.27516	6.0615	6.6772
344	7.61174	4.38744	5.88711	4.07342	8.15838	4.66567	5.82511	6.07096	5.8707	7.07508	5.88382	6.51634
346	7.41944	4.25905	5.73612	4.00116	7.92421	4.49123	5.58734	5.93412	5.59696	6.86474	5.70289	6.35099
348	7.24213	4.11469	5.59547	3.92162	7.69931	4.29439	5.34668	5.79445	5.31832	6.64426	5.51921	6.1825
350	7.08008	3.95196	5.46498	3.83151	7.48412	4.07493	5.10398	5.6508	5.0362	6.41327	5.33344	6.01125
352	6.93157	3.76934	5.34272	3.72816	7.27775	3.83391	4.86025	5.50171	4.75195	6.17221	5.14644	5.83784
354	6.79413	3.56625	5.22612	3.60964	7.07795	3.57321	4.61617	5.34581	4.46677	5.92166	4.95886	5.66288
356	6.66363	3.3433	5.11143	3.47468	6.88147	3.29561	4.37229	5.18211	4.18234	5.66263	4.77147	5.48654
358	6.53538	3.10227	4.99488	3.32289	6.68515	3.00383	4.12933	5.01006	3.89992	5.39686	4.58477	5.30931
360	6.40489	2.84562	4.87236	3.15465	6.48641	2.70084	3.88771	4.82958	3.62116	5.12661	4.39937	5.13185
362	6.2675	2.57677	4.74063	2.97119	6.28284	2.38942	3.64755	4.64122	3.34737	4.85444	4.21551	4.95511
364	6.11964	2.29945	4.59696	2.77452	6.07327	2.07235	3.4092	4.44603	3.08012	4.58331	4.03315	4.78014
366	5.95856	2.01785	4.43964	2.56739	5.85718	1.75264	3.17265	4.2456	2.82068	4.3163	3.8521	4.6079
368	5.78277	1.73633	4.26788	2.35333	5.63446	1.43363	2.93785	4.04137	2.57014	4.05614	3.67181	4.43946
370	5.59166	1.45958	4.08164	2.1366	5.40543	1.11916	2.70486	3.835	2.3296	3.80488	3.49171	4.27533
372	5.38566	1.19234	3.88185	1.92183	5.17054	0.813552	2.47411	3.62766	2.09989	3.56428	3.31126	4.11562
374	5.16641	0.939592	3.66983	1.714	4.93089	0.520881	2.24577	3.42008	1.88188	3.33478	3.13002	3.95971
376	4.93592	0.706045	3.44766	1.51806	4.68796	0.245038	2.02052	3.21254	1.67579	3.11603	2.94772	3.80645
378	4.69706	0.49618	3.21759	1.33875	4.44391	-0.0108087	1.79891	3.00433	1.48205	2.90671	2.76424	3.65432
380	4.45327	0.313511	2.98259	1.18014	4.20162	-0.244805	1.58201	2.79463	1.30084	2.70484	2.57978	3.50119
382	4.2079	0.16068	2.74574	1.04564	3.96423	-0.456486	1.37067	2.58193	1.13181	2.50771	2.39504	3.34473
384	3.96441	0.0389415	2.50984	0.937752	3.73495	-0.646195	1.16586	2.36464	0.974657	2.31248	2.21076	3.18276
386	3.72588	-0.0518937	2.27789	0.857909	3.51627	-0.814969	0.968815	2.14124	0.829033	2.11617	2.02802	3.01318
388	3.49437	-0.113284	2.05182	0.806521	3.30978	-0.96453	0.780334	1.91043	0.694191	1.91611	1.84816	2.83434
390	3.27144	-0.147956	1.83341	0.782797	3.11581	-1.09636	0.601587	1.6715	0.5693	1.71029	1.67247	2.64524
392	3.05734	-0.159639	1.62332	0.784896	2.93344	-1.21185	0.43314	1.42442	0.453453	1.49732	1.50223	2.44543
394	2.85158	-0.152737	1.42161	0.809659	2.76083	-1.31254	0.275585	1.16984	0.345517	1.27682	1.33871	2.23529
396	2.65282	-0.132429	1.2276	0.852802	2.59557	-1.40012	0.129156	0.909364	0.244378	1.0494	1.18266	2.01589
398	2.45936	-0.104216	1.04008	0.908909	2.43508	-1.4767	-0.0064706	0.645347	0.148786	0.816556	1.03469	1.78894
400	2.26943	-0.0740259	0.858013	0.971683	2.27719	-1.54514	-0.131437	0.380938	0.0575132	0.580697	0.894897	1.55677
402	2.08144	-0.0479983	0.680267	1.03414	2.12004	-1.60852	-0.246314	0.119866	-0.0302265	0.345013	0.763195	1.32222
404	1.89436	-0.0323397	0.50616	1.08916	1.96248	-1.67025	-0.351524	-0.133633	-0.115139	0.113264	0.639404	1.08857
406	1.70764	-0.032942	0.335372	1.12972	1.80374	-1.73358	-0.447095	-0.375048	-0.197528	-0.110353	0.523417	0.859484
408	1.5214	-0.054983	0.167875	1.14947	1.64343	-1.80097	-0.532806	-0.599783	-0.276987	-0.321588	0.415442	0.638756
410	1.33614	-0.102614	0.0041105	1.14312	1.48124	-1.87396	-0.608014	-0.803328	-0.352958	-0.516111	0.315876	0.430442
412	1.1528	-0.178318	-0.155572	1.10676	1.31718	-1.95306	-0.671738	-0.981443	-0.424624	-0.690004	0.225592	0.238593
414	0.972514	-0.282989	-0.310616	1.03782	1.15166	-2.03777	-0.722992	-1.13036	-0.490662	-0.839793	0.145601	0.067111
416	0.79663	-0.415593	-0.460577	0.935433	0.985555	-2.1271	-0.760495	-1.24703	-0.550043	-0.962814	0.0771403	-0.080371
418	0.626593	-0.573514	-0.604821	0.80024	0.82054	-2.21991	-0.78332	-1.32916	-0.601796	-1.05714	0.0214383	-0.200768
420	0.464012	-0.752861	-0.742737	0.634279	0.658979	-2.31528	-0.790813	-1.37554	-0.64478	-1.12205	-0.02043	-0.29178
422	0.310403	-0.948802	-0.873607	0.441034	0.503745	-2.41245	-0.78273	-1.38605	-0.678509	-1.15779	-0.047673	-0.352046
424	0.167384	-1.15589	-0.996606	0.225088	0.357755	-2.51104	-0.759141	-1.36185	-0.702773	-1.16576	-0.059907	-0.381493
426	0.0361037	-1.36853	-1.11089	-0.007842	0.223613	-2.6103	-0.721043	-1.30524	-0.717577	-1.14831	-0.05735	-0.381302
428	-0.0825421	-1.58102	-1.2158	-0.251307	0.103083	-2.70918	-0.669947	-1.21973	-0.723517	-1.10875	-0.0409723	-0.353991
430	-0.188333	-1.78764	-1.31084	-0.498284	-0.003183	-2.80573	-0.608135	-1.10988	-0.721806	-1.05091	-0.0125329	-0.30342
432	-0.281572	-1.98282	-1.3959	-0.741502	-0.095578	-2.89711	-0.538312	-0.981081	-0.714136	-0.979163	0.0255544	-0.234463
434	-0.363161	-2.16103	-1.47117	-0.973854	-0.175365	-2.97985	-0.464022	-0.839331	-0.702585	-0.897963	0.070094	-0.152844
436	-0.434346	-2.3171	-1.53712	-1.18871	-0.244176	-3.05001	-0.389018	-0.690936	-0.689763	-0.811817	0.117356	-0.064764
438	-0.496657	-2.44624	-1.59441	-1.38022	-0.303514	-3.10369	-0.317381	-0.542252	-0.67855	-0.725056	0.163293	0.02337
440	-0.551534	-2.54438	-1.64378	-1.54365	-0.354483	-3.13728	-0.253084	-0.399438	-0.67209	-0.641644	0.203727	0.105497
442	-0.600349	-2.6084	-1.68598	-1.67544	-0.39752	-3.14782	-0.20018	-0.268171	-0.673168	-0.565266	0.23443	0.175904
444	-0.644262	-2.63637	-1.72185	-1.77331	-0.432779	-3.13318	-0.162428	-0.153504	-0.684775	-0.499218	0.251485	0.229815
446	-0.684444	-2.62766	-1.75248	-1.83634	-0.460342	-3.09182	-0.143154	-0.0597035	-0.709416	-0.446142	0.251403	0.263514
448	-0.722039	-2.58303	-1.77914	-1.86484	-0.480783	-3.02309	-0.145057	0.009862	-0.749054	-0.408318	0.23134	0.274351
450	-0.758432	-2.50452	-1.80355	-1.86041	-0.49516	-2.92673	-0.170018	0.0528205	-0.804812	-0.387342	0.189263	0.260947
452	-0.795113	-2.39528	-1.8277	-1.82561	-0.505348	-2.80354	-0.218874	0.067838	-0.877129	-0.384199	0.124156	0.222962
454	-0.833696	-2.25948	-1.85377	-1.76418	-0.513698	-2.65559	-0.29133	0.0545545	-0.965222	-0.399209	0.0362317	0.16137
456	-0.87573	-2.10202	-1.88381	-1.68068	-0.522482	-2.48616	-0.385802	0.0135894	-1.06737	-0.431928	-0.0732245	0.078163
458	-0.922514	-1.92861	-1.91956	-1.58036	-0.533819	-2.30006	-0.499451	-0.0534353	-1.18056	-0.481211	-0.201624	-0.023806
460	-0.974922	-1.74549	-1.96211	-1.4691	-0.549142	-2.10365	-0.628304	-0.144014	-1.30106	-0.545259	-0.345419	-0.140977
462	-1.03328	-1.55939	-2.01174	-1.35293	-0.5692	-1.90425	-0.767442	-0.254983	-1.4244	-0.621685	-0.500129	-0.269168
464	-1.09721	-1.37705	-2.06785	-1.23779	-0.594077	-1.70984	-0.911289	-0.382485	-1.5457	-0.707613	-0.660727	-0.403965
466	-1.16597	-1.20518	-2.12921	-1.12911	-0.623643	-1.52811	-1.05379	-0.522186	-1.65993	-0.799926	-0.821748	-0.540719
468	-1.2382	-1.04992	-2.19379	-1.03148	-0.657541	-1.3655	-1.18897	-0.669605	-1.76236	-0.89535	-0.977564	-0.674964
470	-1.31231	-0.916397	-2.25933	-0.948494	-0.695551	-1.22713	-1.31105	-0.820153	-1.84873	-0.990641	-1.12275	-0.80243
472	-1.38658	-0.808485	-2.32337	-0.882557	-0.737633	-1.11632	-1.41491	-0.969473	-1.91563	-1.08276	-1.25224	-0.919358
474	-1.45927	-0.728642	-2.38361	-0.834839	-0.783645	-1.03471	-1.49636	-1.11356	-1.96069	-1.16901	-1.36166	-1.02255
476	-1.52866	-0.677719	-2.43791	-0.805436	-0.833106	-0.982561	-1.55238	-1.24896	-1.98263	-1.24715	-1.44749	-1.10953
478	-1.59314	-0.655264	-2.48429	-0.793455	-0.885053	-0.959153	-1.58132	-1.37292	-1.98137	-1.31547	-1.5073	-1.17867
480	-1.65121	-0.65962	-2.52115	-0.797304	-0.937864	-0.963071	-1.58303	-1.48348	-1.95795	-1.37292	-1.53999	-1.22929
482	-1.7014	-0.688215	-2.54699	-0.814606	-0.989437	-0.992386	-1.55857	-1.5796	-1.91441	-1.41919	-1.54556	-1.26163
484	-1.74257	-0.73776	-2.56048	-0.842258	-1.03739	-1.04461	-1.51028	-1.661	-1.85357	-1.45454	-1.52546	-1.27692
486	-1.77383	-0.804481	-2.56058	-0.87669	-1.07978	-1.11659	-1.44147	-1.72821	-1.7787	-1.47995	-1.48186	-1.27726
488	-1.7948	-0.884038	-2.54652	-0.913752	-1.11538	-1.2042	-1.35618	-1.78234	-1.69346	-1.49693	-1.41798	-1.26539
490	-1.80572	-0.97175	-2.51797	-0.949004	-1.14423	-1.30248	-1.25885	-1.82492	-1.60151	-1.50728	-1.33785	-1.2446
492	-1.80735	-1.06272	-2.47504	-0.977889	-1.16758	-1.40568	-1.15412	-1.85779	-1.50644	-1.51318	-1.2455	-1.21844
494	-1.80107	-1.15183	-2.41845	-0.996172	-1.18776	-1.50791	-1.04662	-1.88279	-1.41154	-1.51672	-1.14542	-1.19036
496	-1.78865	-1.23428	-2.34916	-1.00019	-1.20779	-1.60359	-0.940764	-1.90162	-1.31984	-1.51982	-1.04193	-1.16376
498	-1.77214	-1.30598	-2.2686	-0.987387	-1.23084	-1.68831	-0.840584	-1.91591	-1.23392	-1.52427	-0.939193	-1.14139
500	-1.75339	-1.36384	-2.17833	-0.956554	-1.25971	-1.75907	-0.74958	-1.92688	-1.15597	-1.53141	-0.841047	-1.12568
502	-1.73421	-1.40612	-2.07997	-0.907878	-1.29661	-1.81471	-0.670434	-1.93565	-1.08753	-1.54217	-0.750676	-1.11835
504	-1.71589	-1.43289	-1.97503	-0.843144	-1.34281	-1.85572	-0.604989	-1.94321	-1.0296	-1.55714	-0.67074	-1.1207
506	-1.69939	-1.44576	-1.86497	-0.765604	-1.39894	-1.88402	-0.554182	-1.95047	-0.982474	-1.57679	-0.603022	-1.13351
508	-1.68525	-1.44791	-1.75104	-0.679688	-1.4649	-1.9025	-0.518086	-1.95829	-0.945877	-1.6012	-0.548674	-1.15726
510	-1.67364	-1.44369	-1.6345	-0.590797	-1.54015	-1.9147	-0.495989	-1.96775	-0.918962	-1.63057	-0.508059	-1.19211
512	-1.66451	-1.43816	-1.51642	-0.504966	-1.62368	-1.92456	-0.486605	-1.97987	-0.900453	-1.66513	-0.480982	-1.23804
514	-1.65752	-1.43662	-1.39783	-0.428508	-1.71403	-1.93622	-0.488259	-1.99583	-0.888859	-1.70524	-0.466761	-1.29477
516	-1.65217	-1.4442	-1.27961	-0.367591	-1.80923	-1.95388	-0.499103	-2.01679	-0.882384	-1.75125	-0.464252	-1.36175
518	-1.64775	-1.46531	-1.16224	-0.327834	-1.90676	-1.98174	-0.51725	-2.04372	-0.879364	-1.80375	-0.472089	-1.4382
520	-1.64339	-1.50375	-1.04611	-0.313959	-2.00347	-2.02369	-0.540792	-2.07766	-0.878114	-1.86336	-0.488476	-1.52312
522	-1.63799	-1.56208	-0.931234	-0.32941	-2.096	-2.08303	-0.568042	-2.11936	-0.877022	-1.93075	-0.511495	-1.61527
524	-1.63046	-1.64194	-0.817335	-0.376131	-2.18104	-2.16195	-0.597389	-2.16956	-0.874761	-2.00655	-0.539025	-1.7133
526	-1.61977	-1.74368	-0.704164	-0.454434	-2.25586	-2.26111	-0.627521	-2.2287	-0.870293	-2.09138	-0.568849	-1.8158
528	-1.60523	-1.86652	-0.591499	-0.563134	-2.31873	-2.37945	-0.657498	-2.29726	-0.862985	-2.18561	-0.598982	-1.92156
530	-1.58658	-2.00867	-0.479558	-0.699604	-2.3692	-2.51403	-0.686567	-2.37548	-0.852664	-2.28955	-0.627681	-2.02942
532	-1.56415	-2.16716	-0.369042	-0.860181	-2.40817	-2.66053	-0.71439	-2.46361	-0.839644	-2.40324	-0.653724	-2.1386
534	-1.53903	-2.33842	-0.261293	-1.04051	-2.43761	-2.81344	-0.740831	-2.56174	-0.824582	-2.52648	-0.676262	-2.2488
536	-1.51276	-2.51805	-0.158219	-1.23584	-2.4603	-2.96694	-0.7659	-2.66973	-0.80857	-2.65877	-0.695125	-2.35997
538	-1.48735	-2.70164	-0.062116	-1.44155	-2.47922	-3.11551	-0.789658	-2.7874	-0.792836	-2.79931	-0.710512	-2.47248
540	-1.46496	-2.88477	0.024597	-1.65315	-2.49721	-3.25437	-0.812107	-2.91396	-0.77874	-2.94697	-0.723075	-2.58688
542	-1.44767	-3.06356	0.099653	-1.86654	-2.51673	-3.37975	-0.833244	-3.04838	-0.767513	-3.10016	-0.733751	-2.70384
544	-1.43729	-3.23462	0.161143	-2.0779	-2.53977	-3.48877	-0.853019	-3.189	-0.760295	-3.2569	-0.743576	-2.82374
546	-1.43525	-3.39531	0.207735	-2.2836	-2.56792	-3.57923	-0.871277	-3.33354	-0.757996	-3.41477	-0.753533	-2.94666
548	-1.44258	-3.54338	0.238673	-2.47993	-2.60267	-3.64904	-0.887782	-3.479	-0.761073	-3.57089	-0.764352	-3.07196
550	-1.45985	-3.67687	0.253833	-2.66314	-2.64524	-3.69604	-0.902216	-3.62185	-0.769667	-3.72189	-0.776429	-3.19835
552	-1.48734	-3.79374	0.253519	-2.82928	-2.69673	-3.71782	-0.914153	-3.7578	-0.783374	-3.86389	-0.789584	-3.32347
554	-1.52472	-3.89181	0.23865	-2.97429	-2.75778	-3.71203	-0.923055	-3.88228	-0.801428	-3.99288	-0.803095	-3.44405
556	-1.57136	-3.96877	0.210461	-3.0943	-2.82831	-3.67651	-0.928313	-3.99025	-0.82271	-4.10441	-0.815878	-3.55583
558	-1.626	-4.02236	0.170683	-3.18583	-2.90712	-3.61005	-0.929299	-4.07661	-0.845621	-4.19413	-0.826332	-3.65376
560	-1.68695	-4.05069	0.121348	-3.24615	-2.99195	-3.51275	-0.925411	-4.13656	-0.86857	-4.25771	-0.832827	-3.73249
562	-1.7519	-4.05256	0.0649027	-3.27353	-3.07945	-3.38619	-0.916145	-4.16572	-0.889801	-4.29133	-0.83375	-3.78627
564	-1.81823	-4.02784	0.0039652	-3.26743	-3.16558	-3.23328	-0.901134	-4.16078	-0.907513	-4.29216	-0.827646	-3.80993
566	-1.88293	-3.97752	-0.0588517	-3.22867	-3.2459	-3.05819	-0.880108	-4.11938	-0.920018	-4.25792	-0.813473	-3.79881
568	-1.94302	-3.90366	-0.121052	-3.15922	-3.31642	-2.86594	-0.852918	-4.04079	-0.925789	-4.18794	-0.790547	-3.74983
570	-1.99568	-3.80941	-0.180284	-3.06228	-3.37355	-2.66201	-0.819518	-3.9257	-0.923391	-4.08246	-0.758562	-3.66135
572	-2.03831	-3.69846	-0.234699	-2.94194	-3.41451	-2.45207	-0.77995	-3.77648	-0.911757	-3.94329	-0.717714	-3.53375
574	-2.06879	-3.57502	-0.282519	-2.80308	-3.43713	-2.24211	-0.734307	-3.5971	-0.890103	-3.77353	-0.668287	-3.36945
576	-2.0854	-3.44329	-0.32239	-2.65096	-3.43982	-2.03811	-0.68297	-3.39291	-0.858059	-3.57742	-0.611208	-3.17292
578	-2.08684	-3.30751	-0.353029	-2.4912	-3.42129	-1.84624	-0.626436	-3.17034	-0.815892	-3.3603	-0.547444	-2.95042
580	-2.07233	-3.17178	-0.373297	-2.32922	-3.38057	-1.67268	-0.565501	-2.93652	-0.764301	-3.12811	-0.47853	-2.70961
582	-2.04158	-3.04003	-0.38225	-2.17021	-3.31738	-1.52332	-0.501274	-2.69884	-0.704694	-2.88732	-0.405917	-2.45903
584	-1.99487	-2.91592	-0.379138	-2.01883	-3.23178	-1.40332	-0.435028	-2.46441	-0.638838	-2.64432	-0.331495	-2.20735
586	-1.93318	-2.80286	-0.363665	-1.87897	-3.12535	-1.3164	-0.368215	-2.23969	-0.568918	-2.40537	-0.257179	-1.96299
588	-1.85833	-2.70353	-0.336225	-1.75355	-3.00059	-1.26439	-0.302313	-2.03002	-0.497205	-2.17611	-0.184649	-1.73321
590	-1.77294	-2.61992	-0.297851	-1.64445	-2.86169	-1.24668	-0.238755	-1.83973	-0.425981	-1.96144	-0.115729	-1.52392
592	-1.68047	-2.55285	-0.250558	-1.55245	-2.71379	-1.26018	-0.178873	-1.67158	-0.357481	-1.76537	-0.051748	-1.33927
594	-1.58488	-2.50205	-0.196955	-1.47735	-2.56297	-1.29956	-0.123777	-1.52722	-0.293575	-1.59089	0.006112	-1.18165
596	-1.49053	-2.4661	-0.140313	-1.41818	-2.41579	-1.35782	-0.0744894	-1.40686	-0.235833	-1.4399	0.0569587	-1.05157
598	-1.4016	-2.44282	-0.084106	-1.37332	-2.27819	-1.42711	-0.0317707	-1.30984	-0.185454	-1.31331	0.100235	-0.948137

## Sheet: figure3
group	stage	electrode location	Participant	P300 area	MMN area
sauna	pre	Cz	P1	228.087	-362.12
sauna	pre	Cz	P2	375.262	-62.8202
sauna	pre	Cz	P3	744.413	-67.6184
sauna	pre	Cz	P4	415.754	-519.95
sauna	pre	Cz	P5	468.573	-84.5914
sauna	pre	Cz	P6	671.433	-205.982
sauna	pre	Cz	P7	528.274	-45.64
sauna	pre	Cz	P8	650.59	-302.271
sauna	pre	Cz	P9	491.888	-65.1937
sauna	pre	Cz	P10	639.709	-17.5592
sauna	post	Cz	P1	107.089	-577.764
sauna	post	Cz	P2	169.088	-640.118
sauna	post	Cz	P3	494.613	-90.3029
sauna	post	Cz	P4	432.386	-827.126
sauna	post	Cz	P5	242.727	-443.81
sauna	post	Cz	P6	217.692	-370.722
sauna	post	Cz	P7	140.541	-439.013
sauna	post	Cz	P8	270.427	-383.598
sauna	post	Cz	P9	386.503	-383.385
sauna	post	Cz	P10	514.94	-132.396
sauna	pre	Fz	P1	407.039	-252.708
sauna	pre	Fz	P2	61.456	-23.2958
sauna	pre	Fz	P3	601.116	-18.3151
sauna	pre	Fz	P4	659.575	-316.054
sauna	pre	Fz	P5	128.391	-341.762
sauna	pre	Fz	P6	878.596	-17.6348
sauna	pre	Fz	P7	191.415	-96.3787
sauna	pre	Fz	P8	378.559	-215.844
sauna	pre	Fz	P9	347.715	-37.9072
sauna	pre	Fz	P10	488.066	-30.5439
sauna	post	Fz	P1	401.211	-333.757
sauna	post	Fz	P2	96.0486	-185.177
sauna	post	Fz	P3	356.513	-123.885
sauna	post	Fz	P4	505.294	-701.3
sauna	post	Fz	P5	310.931	-447.964
sauna	post	Fz	P6	315.131	-376.988
sauna	post	Fz	P7	88.2772	-548.783
sauna	post	Fz	P8	146.12	-387.335
sauna	post	Fz	P9	324.385	-209.847
sauna	post	Fz	P10	490.828	-122.131
sauna	pre	Pz	P1	79.4549	-141.369
sauna	pre	Pz	P2	609.779	-13.3308
sauna	pre	Pz	P3	1085.57	-57.043
sauna	pre	Pz	P4	479.433	-343.413
sauna	pre	Pz	P5	546.112	-1.9
sauna	pre	Pz	P6	661.813	-98.1173
sauna	pre	Pz	P7	515.308	-43.4274
sauna	pre	Pz	P8	697.067	-166.317
sauna	pre	Pz	P9	530.601	-127.37
sauna	pre	Pz	P10	385.715	-17.1937
sauna	post	Pz	P1	40.8381	-363.786
sauna	post	Pz	P2	116.004	-816.011
sauna	post	Pz	P3	922.68	-17.362
sauna	post	Pz	P4	536.748	-429.92
sauna	post	Pz	P5	282.388	-185.197
sauna	post	Pz	P6	6.1652	-342.659
sauna	post	Pz	P7	127.646	-197.255
sauna	post	Pz	P8	466.272	-172.261
sauna	post	Pz	P9	446.239	-259.833
sauna	post	Pz	P10	254.346	-105.873
control	pre	Cz	P11	239.475	-353.904
control	pre	Cz	P12	419.739	-42.99
control	pre	Cz	P13	464.56	-155.347
control	pre	Cz	P14	682.493	-583.143
control	pre	Cz	P15	858.22	-469.842
control	pre	Cz	P16	447.438	-100.049
control	pre	Cz	P17	356.442	-171.997
control	pre	Cz	P18	429.062	-418.603
control	pre	Cz	P19	765.066	-289.252
control	pre	Cz	P20	360.716	-29.1259
control	post	Cz	P11	541.229	-64.204
control	post	Cz	P12	277.875	-320.592
control	post	Cz	P13	133.674	-207.274
control	post	Cz	P14	545.515	-721.256
control	post	Cz	P15	590.356	-527.89
control	post	Cz	P16	278.602	-274.3
control	post	Cz	P17	390.528	-148.607
control	post	Cz	P18	603.221	-234.407
control	post	Cz	P19	974.437	-232.756
control	post	Cz	P20	515.452	-77.8281
control	pre	Fz	P11	211.234	-305.976
control	pre	Fz	P12	410.705	-74.9468
control	pre	Fz	P13	380.603	-107.02
control	pre	Fz	P14	807.105	-444.747
control	pre	Fz	P15	717.877	-467.974
control	pre	Fz	P16	414.426	-74.2102
control	pre	Fz	P17	463.81	-184.77
control	pre	Fz	P18	719.161	-383.771
control	pre	Fz	P19	547.463	-306.705
control	pre	Fz	P20	460.787	-53.9197
control	post	Fz	P11	432.683	-44.3166
control	post	Fz	P12	247.236	-284.436
control	post	Fz	P13	192.774	-32.933
control	post	Fz	P14	834.122	-541.537
control	post	Fz	P15	534.089	-511.027
control	post	Fz	P16	432.793	-173.612
control	post	Fz	P17	416.19	-130.124
control	post	Fz	P18	869.292	-150.098
control	post	Fz	P19	1004.34	-227.941
control	post	Fz	P20	527.996	-56.0957
control	pre	Pz	P11	350.718	-179.686
control	pre	Pz	P12	391.633	-40.6042
control	pre	Pz	P13	378.322	-74.8258
control	pre	Pz	P14	603.009	-486.414
control	pre	Pz	P15	799.391	-460.543
control	pre	Pz	P16	422.269	-75.5778
control	pre	Pz	P17	312.311	-155.17
control	pre	Pz	P18	546.212	-183.781
control	pre	Pz	P19	642.931	-195.308
control	pre	Pz	P20	620.179	-17.4667
control	post	Pz	P11	640.56	-39.7987
control	post	Pz	P12	483.276	-132.918
control	post	Pz	P13	199.415	-112.138
control	post	Pz	P14	548.552	-499.762
control	post	Pz	P15	642.831	-240.249
control	post	Pz	P16	281.3	-157.827
control	post	Pz	P17	385.072	-112.052
control	post	Pz	P18	629.655	-263.589
control	post	Pz	P19	894.897	-128.604
control	post	Pz	P20	531.706	-77.2828

## Sheet: figure4
	sauna_L				sauna_R				control_L				control_R
frequency (Hz)	pre	post1	post2	post3	pre	post1	post2	post3	pre	post1	post2	post3	pre	post1	post2	post3
0	0.087537	0.141011	0.184238	0.194171	0.0929654	0.143715	0.186264	0.197784	0.122222	0.115943	0.108075	0.10233	0.121075	0.130165	0.116951	0.111996
0.073242	0.0863977	0.139813	0.182107	0.192132	0.09157	0.142628	0.183769	0.195598	0.12038	0.114571	0.106249	0.100758	0.120088	0.12982	0.116111	0.110996
0.14648	0.0850644	0.138178	0.179604	0.189648	0.0900608	0.141079	0.180891	0.193074	0.117992	0.112729	0.104121	0.098909	0.11853	0.128924	0.114855	0.109588
0.21973	0.0837273	0.136411	0.177163	0.187175	0.0886254	0.139368	0.178098	0.190703	0.115239	0.110598	0.10194	0.0970286	0.116572	0.127642	0.113411	0.108013
0.29297	0.0826468	0.134937	0.175367	0.18532	0.0875119	0.137919	0.176016	0.189144	0.112392	0.108452	0.10005	0.0954552	0.11449	0.126239	0.112113	0.106615
0.36621	0.0821544	0.134309	0.174951	0.184857	0.0870302	0.137287	0.17544	0.189223	0.109824	0.106659	0.098895	0.0946216	0.112674	0.125091	0.111404	0.105849
0.43945	0.0826515	0.135206	0.176798	0.186716	0.0875498	0.138158	0.177327	0.191925	0.108015	0.105692	0.0990159	0.095056	0.111634	0.124692	0.111842	0.106285
0.5127	0.0846029	0.13842	0.181927	0.191975	0.0894952	0.14134	0.182782	0.198387	0.107554	0.106126	0.101049	0.097376	0.112002	0.125647	0.114093	0.108599
0.58594	0.0885257	0.144848	0.191471	0.20184	0.0933359	0.147749	0.193035	0.209866	0.10913	0.108629	0.105713	0.102279	0.114525	0.12867	0.118921	0.113564
0.65918	0.0949739	0.155457	0.20665	0.217612	0.0995736	0.158383	0.209406	0.227708	0.11353	0.113957	0.113794	0.110522	0.12005	0.134569	0.12717	0.122033
0.73242	0.104518	0.171261	0.228725	0.240645	0.108725	0.174292	0.233261	0.253299	0.121616	0.122929	0.126123	0.122904	0.129507	0.144222	0.139738	0.134911
0.80566	0.117719	0.193271	0.258951	0.272299	0.1213	0.196533	0.265954	0.288013	0.1343	0.136403	0.143544	0.140231	0.143877	0.158551	0.157549	0.153126
0.87891	0.135107	0.222454	0.29852	0.313876	0.137782	0.226128	0.308768	0.333146	0.152516	0.155246	0.166882	0.163287	0.164158	0.178485	0.181512	0.177589
0.95215	0.157146	0.259678	0.348503	0.366561	0.1586	0.264006	0.362846	0.389851	0.177181	0.180294	0.196906	0.192797	0.191325	0.20492	0.212485	0.209159
1.0254	0.184215	0.305659	0.409781	0.431348	0.184111	0.310956	0.429122	0.459066	0.209153	0.212309	0.234287	0.229385	0.226285	0.238675	0.251231	0.248591
1.0986	0.216578	0.360912	0.48299	0.508981	0.214578	0.36757	0.508254	0.541457	0.249186	0.251939	0.279563	0.273543	0.26983	0.280448	0.298376	0.296504
1.1719	0.254377	0.425703	0.568462	0.599889	0.250162	0.434203	0.600567	0.637352	0.297889	0.299677	0.333106	0.325598	0.322595	0.330772	0.354368	0.353332
1.2451	0.297609	0.500014	0.666179	0.704133	0.290907	0.510923	0.706	0.746696	0.355682	0.355821	0.395088	0.385682	0.385014	0.389974	0.419442	0.419294
1.3184	0.34613	0.583513	0.775729	0.821355	0.336744	0.597486	0.824064	0.869013	0.422759	0.420445	0.465463	0.453715	0.457291	0.458144	0.493596	0.494364
1.3916	0.399649	0.675531	0.896278	0.950747	0.387484	0.693304	0.953818	1.00338	0.499053	0.493373	0.543951	0.529395	0.539362	0.535104	0.576558	0.578244
1.4648	0.457738	0.775066	1.02655	1.09103	0.442827	0.797445	1.09386	1.14842	0.5842	0.574161	0.630024	0.612186	0.630867	0.620388	0.66778	0.670353
1.5381	0.519845	0.880795	1.16483	1.24044	0.502369	0.908636	1.24232	1.30231	0.677517	0.662087	0.722905	0.70132	0.731122	0.713222	0.766422	0.769817
1.6113	0.585318	0.991118	1.309	1.39682	0.565618	1.0253	1.39695	1.46284	0.777979	0.756143	0.821575	0.795805	0.839099	0.812518	0.871358	0.875473
1.6846	0.653428	1.10421	1.45662	1.5576	0.631999	1.1456	1.55513	1.62747	0.884228	0.855053	0.924782	0.894439	0.953414	0.916879	0.981188	0.985883
1.7578	0.723385	1.21813	1.60498	1.71997	0.700865	1.26755	1.71402	1.79343	0.994591	0.957293	1.03108	0.995837	1.07235	1.02462	1.09427	1.09937
1.8311	0.794357	1.33086	1.75124	1.88091	0.771494	1.38903	1.87064	1.95781	1.10714	1.06114	1.13884	1.09846	1.19387	1.13384	1.20878	1.21406
1.9043	0.865479	1.44046	1.89256	2.03737	0.843097	1.50797	2.02202	2.1177	1.21974	1.16474	1.24635	1.20067	1.31571	1.24244	1.32275	1.32795
1.9775	0.93587	1.54512	2.02623	2.18636	0.914831	1.62239	2.16533	2.27028	1.33016	1.26619	1.35181	1.30077	1.43544	1.34831	1.43417	1.43896
2.0508	1.00466	1.64325	2.1498	2.3251	0.985823	1.73053	2.29801	2.41294	1.43617	1.36361	1.45343	1.39706	1.55056	1.44935	1.54103	1.54503
2.124	1.07101	1.73355	2.26117	2.45109	1.05521	1.83089	2.41786	2.54335	1.53565	1.45525	1.5495	1.48792	1.65862	1.54363	1.64147	1.64424
2.1973	1.13416	1.81507	2.35872	2.56227	1.1222	1.92233	2.52315	2.65958	1.62666	1.53954	1.63846	1.57187	1.75738	1.62948	1.7338	1.73485
2.2705	1.19349	1.88714	2.44132	2.65704	1.18608	2.00406	2.61265	2.7601	1.70762	1.61518	1.71894	1.6476	1.84488	1.70552	1.81662	1.81541
2.3438	1.24854	1.94945	2.5084	2.73437	1.24633	2.07561	2.68571	2.8439	1.77733	1.68123	1.78987	1.71411	1.91962	1.77078	1.88884	1.88484
2.417	1.29902	2.00191	2.55992	2.79382	1.30259	2.13684	2.74218	2.91047	1.83512	1.7371	1.85049	1.7707	1.98063	1.82468	1.94974	1.94248
2.4902	1.34482	2.04464	2.59635	2.83552	1.35466	2.18781	2.78241	2.95978	1.8809	1.7827	1.90047	1.81702	2.02757	1.86712	1.99903	1.98809
2.5635	1.38599	2.07791	2.61857	2.86014	1.40249	2.22878	2.8072	2.99229	1.91518	1.81837	1.93986	1.85315	2.0608	1.89845	2.0368	2.02191
2.6367	1.42263	2.10212	2.62783	2.86886	1.44607	2.26013	2.81772	3.00888	1.93905	1.84491	1.96913	1.87954	2.08128	1.9195	2.06359	2.04459
2.71	1.45483	2.11775	2.62565	2.86324	1.48534	2.28233	2.81545	3.01083	1.95407	1.8635	1.98911	1.897	2.09055	1.93148	2.08027	2.05717
2.7832	1.48266	2.12533	2.61368	2.84513	1.52014	2.29587	2.80205	2.99971	1.96209	1.87561	2.00093	1.90663	2.09051	1.93594	2.08802	2.061
2.8564	1.50606	2.12547	2.59361	2.81658	1.55013	2.30125	2.77931	2.97732	1.96511	1.88287	2.0059	1.90975	2.08331	1.93461	2.08823	2.05761
2.9297	1.52485	2.11873	2.56708	2.77969	1.5748	2.29894	2.749	2.94557	1.96506	1.887	2.00551	1.90781	2.07117	1.92932	2.08244	2.04865
3.0029	1.53874	2.1057	2.53561	2.7365	1.5935	2.28937	2.71285	2.90638	1.96375	1.88966	2.00125	1.90231	2.05622	1.92187	2.07216	2.03576
3.0762	1.54734	2.08691	2.50053	2.68891	1.60555	2.27297	2.67245	2.86164	1.96266	1.89234	1.9946	1.89468	2.04038	1.91391	2.05889	2.02047
3.1494	1.55028	2.06293	2.46295	2.63863	1.61034	2.25022	2.62923	2.81309	1.9629	1.89626	1.98685	1.8862	2.02524	1.90685	2.04395	2.00414
3.2227	1.54732	2.03435	2.42386	2.58712	1.6075	2.22165	2.5844	2.76229	1.9651	1.90226	1.97908	1.8779	2.01192	1.90177	2.0285	1.9879
3.2959	1.5384	2.00185	2.38403	2.53562	1.59696	2.18793	2.53903	2.71059	1.9694	1.91074	1.97207	1.87052	2.00105	1.89937	2.01347	1.97263
3.3691	1.5238	1.96621	2.34418	2.48517	1.57908	2.1499	2.49399	2.65911	1.97545	1.92162	1.96627	1.86448	1.99276	1.89997	1.99956	1.95897
3.4424	1.5041	1.92836	2.30492	2.43656	1.55469	2.10858	2.45004	2.6088	1.9825	1.93438	1.96183	1.85989	1.98673	1.90346	1.98722	1.94728
3.5156	1.4803	1.88933	2.26681	2.39042	1.52511	2.06522	2.40783	2.56039	1.98953	1.94811	1.95855	1.85656	1.98228	1.90934	1.97662	1.93768
3.5889	1.45369	1.85027	2.23039	2.34721	1.49208	2.02119	2.36793	2.5145	1.99536	1.9616	1.95598	1.85408	1.97847	1.91679	1.96769	1.93003
3.6621	1.4258	1.81234	2.19612	2.30723	1.45764	1.97797	2.33083	2.47159	1.99879	1.97344	1.95346	1.85185	1.97421	1.92472	1.96008	1.924
3.7354	1.39827	1.77666	2.16441	2.27068	1.42394	1.93699	2.29689	2.43199	1.9987	1.98221	1.9502	1.84918	1.96846	1.93186	1.95322	1.91904
3.8086	1.37263	1.74419	2.13556	2.23759	1.39308	1.89955	2.26635	2.39591	1.99426	1.98657	1.94538	1.84536	1.96035	1.93692	1.94641	1.91451
3.8818	1.35023	1.71572	2.10976	2.2079	1.36687	1.8667	2.23929	2.36341	1.98495	1.98546	1.93831	1.83976	1.94934	1.93871	1.9389	1.90974
3.9551	1.33212	1.69172	2.08701	2.18141	1.34672	1.83917	2.21562	2.33438	1.97068	1.97823	1.92847	1.83189	1.93528	1.93629	1.92999	1.90408
4.0283	1.31894	1.6724	2.06717	2.15772	1.33349	1.81726	2.19505	2.30854	1.95175	1.96469	1.9156	1.82149	1.91842	1.92902	1.91909	1.89699
4.1016	1.31095	1.65762	2.04984	2.13631	1.32743	1.80089	2.17708	2.28541	1.92878	1.94509	1.89968	1.80848	1.89931	1.91669	1.90584	1.88809
4.1748	1.30796	1.64694	2.03444	2.11647	1.32816	1.78951	2.16103	2.26433	1.90264	1.92007	1.88093	1.79302	1.87872	1.89948	1.8901	1.87719
4.248	1.30935	1.63964	2.02021	2.09737	1.33472	1.78222	2.14608	2.2445	1.87433	1.89058	1.85976	1.7754	1.85747	1.87794	1.87193	1.86427
4.3213	1.31411	1.63475	2.00628	2.07813	1.34564	1.77779	2.13128	2.22501	1.84493	1.85775	1.83672	1.75607	1.8364	1.85289	1.8516	1.84946
4.3945	1.32096	1.63115	1.9917	2.05785	1.35913	1.7748	2.1157	2.20494	1.81552	1.82287	1.81245	1.73557	1.81621	1.82536	1.82957	1.83302
4.4678	1.32843	1.62766	1.9756	2.0357	1.37319	1.77172	2.09842	2.1834	1.78708	1.78729	1.78767	1.71448	1.79747	1.79643	1.80639	1.81528
4.541	1.33504	1.62308	1.95719	2.01101	1.38586	1.76707	2.07865	2.15962	1.76044	1.75234	1.7631	1.69341	1.78055	1.76718	1.78265	1.79659
4.6143	1.33945	1.61631	1.93583	1.98325	1.39533	1.75951	2.05577	2.13298	1.73622	1.71926	1.73944	1.67292	1.76558	1.73859	1.75895	1.77733
4.6875	1.34057	1.60646	1.91113	1.95214	1.40013	1.74793	2.02937	2.1031	1.71475	1.68905	1.71724	1.65349	1.75244	1.71142	1.73581	1.75779
4.7607	1.33762	1.59287	1.88291	1.91765	1.39921	1.73157	1.99928	2.06985	1.69609	1.66245	1.69694	1.63545	1.74068	1.68621	1.71363	1.73822
4.834	1.33023	1.57518	1.85129	1.87999	1.39198	1.71007	1.96561	2.03335	1.67997	1.63982	1.67871	1.61896	1.72963	1.66322	1.6926	1.71877
4.9072	1.31837	1.55339	1.81663	1.83968	1.3783	1.68345	1.92869	1.994	1.66586	1.62118	1.66256	1.60404	1.71838	1.64245	1.67276	1.69948
4.9805	1.30238	1.52778	1.77952	1.79741	1.35846	1.6521	1.88911	1.95241	1.65301	1.6062	1.64823	1.5905	1.70594	1.62369	1.65397	1.68033
5.0537	1.28284	1.49895	1.74075	1.75409	1.33313	1.61675	1.84761	1.90936	1.64055	1.59429	1.63532	1.57802	1.69138	1.60659	1.63593	1.6612
5.127	1.2606	1.46769	1.70122	1.7107	1.30324	1.57837	1.80507	1.86578	1.62763	1.58466	1.62328	1.56618	1.67395	1.59073	1.61828	1.64192
5.2002	1.23663	1.43494	1.66189	1.6683	1.27001	1.53813	1.76241	1.82262	1.61352	1.57645	1.61152	1.55447	1.65321	1.57568	1.60066	1.62232
5.2734	1.21197	1.40173	1.6237	1.62789	1.23478	1.49727	1.72059	1.78087	1.59771	1.56883	1.59945	1.54239	1.62912	1.56109	1.58273	1.60226
5.3467	1.18765	1.36907	1.58749	1.59036	1.19897	1.45705	1.6805	1.74143	1.57997	1.56107	1.58656	1.52951	1.60198	1.54664	1.56428	1.58165
5.4199	1.1646	1.33794	1.554	1.55645	1.16396	1.41866	1.64293	1.70508	1.56036	1.55258	1.57246	1.51546	1.57241	1.53213	1.54517	1.56047
5.4932	1.14364	1.30918	1.5238	1.52672	1.13102	1.38311	1.60852	1.67247	1.53918	1.54292	1.55692	1.50001	1.54125	1.51739	1.52543	1.53879
5.5664	1.12538	1.28353	1.49731	1.50153	1.10126	1.35127	1.5778	1.64405	1.51689	1.53178	1.53983	1.48306	1.5095	1.50229	1.50518	1.51674
5.6396	1.11026	1.26153	1.47478	1.48101	1.07558	1.32376	1.55114	1.62012	1.49405	1.51895	1.52128	1.46468	1.47816	1.48676	1.48463	1.4945
5.7129	1.09852	1.24361	1.45633	1.46515	1.05464	1.30102	1.52878	1.60078	1.47126	1.50438	1.50147	1.44508	1.44824	1.47078	1.46408	1.47235
5.7861	1.0902	1.23001	1.44198	1.45378	1.03886	1.28332	1.51086	1.58602	1.44906	1.48809	1.48073	1.42459	1.4206	1.45434	1.44386	1.45057
5.8594	1.08518	1.22084	1.43163	1.44661	1.02842	1.27074	1.49744	1.57571	1.42791	1.47025	1.45952	1.40366	1.39593	1.43754	1.42433	1.42949
5.9326	1.08317	1.21602	1.42512	1.44326	1.02327	1.26321	1.48846	1.56961	1.40815	1.45118	1.4383	1.38281	1.37466	1.42052	1.40586	1.40947
6.0059	1.08383	1.21534	1.42221	1.4433	1.02314	1.26052	1.48381	1.56741	1.39	1.43127	1.41758	1.36258	1.35701	1.40356	1.3888	1.39088
6.0791	1.08674	1.21847	1.42261	1.44627	1.02762	1.26231	1.48328	1.56877	1.37361	1.41104	1.39785	1.3435	1.34297	1.38698	1.37349	1.37411
6.1523	1.09151	1.22494	1.42598	1.45169	1.03615	1.26814	1.48658	1.57329	1.35903	1.39103	1.37953	1.32608	1.33238	1.37119	1.36024	1.35952
6.2256	1.0978	1.23422	1.43194	1.45908	1.04809	1.27748	1.49331	1.58054	1.34627	1.37179	1.36295	1.3107	1.32495	1.35663	1.34931	1.34743
6.2988	1.10531	1.24571	1.44004	1.46798	1.06276	1.28973	1.50305	1.59012	1.33531	1.35389	1.34838	1.29767	1.3204	1.34374	1.34088	1.33808
6.3721	1.11378	1.25881	1.44985	1.47798	1.07943	1.30429	1.51527	1.60161	1.32619	1.33786	1.33599	1.2872	1.31847	1.33294	1.33504	1.33163
6.4453	1.12303	1.27297	1.46092	1.4887	1.09744	1.32054	1.52947	1.6146	1.319	1.32418	1.32589	1.27937	1.31898	1.32461	1.33181	1.32814
6.5186	1.13287	1.2877	1.47286	1.49987	1.11613	1.33792	1.54508	1.62872	1.3139	1.31332	1.31814	1.27419	1.32185	1.31907	1.33114	1.32754
6.5918	1.14319	1.30263	1.4853	1.51128	1.13497	1.35596	1.56159	1.6436	1.31105	1.30561	1.31276	1.27154	1.32704	1.31655	1.33287	1.32968
6.665	1.15391	1.31749	1.49797	1.52276	1.15354	1.37424	1.57849	1.65889	1.31059	1.3013	1.30968	1.27123	1.33446	1.31716	1.33679	1.33426
6.7383	1.16502	1.33212	1.51063	1.53422	1.17155	1.39245	1.59532	1.67426	1.31255	1.30047	1.3088	1.27298	1.34397	1.32082	1.34258	1.34091
6.8115	1.17655	1.34643	1.52305	1.54552	1.18883	1.41034	1.61161	1.68932	1.31678	1.30302	1.30995	1.27647	1.35527	1.32731	1.34987	1.34915
6.8848	1.18856	1.36039	1.53506	1.55654	1.20534	1.42773	1.62694	1.70371	1.323	1.30872	1.31292	1.28132	1.36794	1.33625	1.35822	1.35845
6.958	1.20114	1.37403	1.54646	1.5671	1.22114	1.44447	1.64092	1.717	1.33082	1.3172	1.31748	1.28717	1.38148	1.34713	1.36721	1.36827
7.0312	1.2144	1.38736	1.55705	1.57697	1.23636	1.46047	1.65317	1.7288	1.33971	1.32795	1.32335	1.29369	1.39529	1.35938	1.37642	1.37812
7.1045	1.22841	1.40039	1.56664	1.58589	1.25118	1.47563	1.66337	1.73869	1.34914	1.34042	1.33028	1.30059	1.40876	1.37237	1.3855	1.38755
7.1777	1.24319	1.41309	1.57503	1.59357	1.26579	1.48987	1.67127	1.7463	1.35854	1.35397	1.33798	1.30762	1.42129	1.3855	1.39415	1.39624
7.251	1.25866	1.42536	1.58203	1.59974	1.28032	1.50308	1.67666	1.75133	1.36737	1.368	1.34619	1.31462	1.43231	1.39823	1.40214	1.40397
7.3242	1.27462	1.43703	1.58745	1.60411	1.29483	1.51511	1.67944	1.75354	1.37515	1.38189	1.35463	1.32144	1.44131	1.41006	1.40934	1.41059
7.3975	1.29074	1.44782	1.59113	1.60645	1.30928	1.5258	1.67958	1.75281	1.38142	1.39508	1.36302	1.32797	1.44786	1.42061	1.41563	1.41608
7.4707	1.30657	1.4574	1.59294	1.60657	1.3235	1.53492	1.67712	1.74908	1.38583	1.40703	1.37107	1.33412	1.45162	1.42954	1.42098	1.42045
7.5439	1.32157	1.46537	1.59279	1.60434	1.33717	1.54219	1.67218	1.7424	1.38815	1.41728	1.37847	1.33976	1.45242	1.43661	1.42534	1.42375
7.6172	1.3352	1.47132	1.59061	1.59974	1.3499	1.54734	1.6649	1.73291	1.38832	1.42542	1.38492	1.34477	1.45024	1.44165	1.42871	1.42605
7.6904	1.3469	1.4749	1.58641	1.59284	1.36118	1.55005	1.65547	1.72084	1.3864	1.43113	1.39015	1.349	1.44531	1.44455	1.43105	1.42739
7.7637	1.35621	1.4758	1.58025	1.58378	1.37053	1.55008	1.64412	1.7065	1.38259	1.43416	1.39389	1.35228	1.43797	1.44527	1.43233	1.42779
7.8369	1.36276	1.47382	1.57225	1.57282	1.37747	1.54722	1.63109	1.69025	1.37716	1.43437	1.39595	1.35446	1.42873	1.44379	1.43247	1.42725
7.9102	1.3663	1.46889	1.56259	1.56028	1.38159	1.54135	1.61665	1.67254	1.3704	1.43172	1.39619	1.3554	1.41811	1.44013	1.43137	1.4257
7.9834	1.36672	1.46109	1.55148	1.54651	1.38261	1.53245	1.60108	1.6538	1.36256	1.42629	1.39456	1.35497	1.40664	1.43434	1.42888	1.42303
8.0566	1.36398	1.45062	1.53918	1.53186	1.38034	1.52062	1.58464	1.63445	1.35391	1.41825	1.39104	1.35308	1.39481	1.4265	1.42486	1.41912
8.1299	1.35819	1.43779	1.52593	1.5167	1.37472	1.50607	1.56759	1.61489	1.34464	1.40787	1.3857	1.34968	1.38301	1.41673	1.41918	1.41383
8.2031	1.34951	1.42303	1.51201	1.50131	1.36583	1.48912	1.55019	1.59544	1.33497	1.3955	1.37864	1.34474	1.37154	1.40519	1.41173	1.40704
8.2764	1.3382	1.40681	1.49764	1.48594	1.35387	1.4702	1.53264	1.57637	1.32508	1.38151	1.36999	1.33827	1.36058	1.3921	1.40246	1.39864
8.3496	1.32454	1.38961	1.48302	1.47077	1.33911	1.44977	1.51514	1.5579	1.3151	1.3663	1.35991	1.33031	1.35016	1.37766	1.39139	1.38861
8.4229	1.30889	1.37191	1.46832	1.45589	1.32195	1.42836	1.49783	1.54017	1.30512	1.35026	1.34857	1.3209	1.34019	1.36211	1.37856	1.37693
8.4961	1.29161	1.35412	1.45365	1.44136	1.30282	1.40647	1.48083	1.52328	1.29516	1.33374	1.3361	1.31012	1.33046	1.34565	1.36409	1.36369
8.5693	1.27311	1.33663	1.43909	1.42719	1.28219	1.38462	1.46425	1.5073	1.28523	1.31708	1.3227	1.2981	1.32069	1.32849	1.34814	1.34901
8.6426	1.25379	1.31973	1.42473	1.4134	1.26058	1.3633	1.44818	1.49228	1.27527	1.30058	1.30854	1.28498	1.31056	1.31083	1.33093	1.33307
8.7158	1.23405	1.30367	1.41065	1.39997	1.23852	1.34296	1.43274	1.47829	1.26524	1.28454	1.29386	1.27098	1.29984	1.29286	1.31271	1.31612
8.7891	1.21426	1.28862	1.39692	1.38696	1.21651	1.32398	1.41805	1.46536	1.25516	1.26924	1.27889	1.25636	1.28835	1.27482	1.29378	1.29846
8.8623	1.19472	1.27466	1.38366	1.37441	1.19503	1.30667	1.40426	1.45358	1.24506	1.25496	1.26391	1.24142	1.27607	1.25697	1.2745	1.2804
8.9355	1.17571	1.26184	1.371	1.36242	1.17446	1.29126	1.39155	1.443	1.23506	1.24192	1.24921	1.22645	1.26312	1.23959	1.25521	1.2623
9.0088	1.15743	1.25018	1.35907	1.35109	1.15515	1.27789	1.38007	1.43369	1.22529	1.2303	1.23504	1.21178	1.24968	1.22296	1.23626	1.24448
9.082	1.14009	1.23963	1.34801	1.34055	1.13735	1.26662	1.36995	1.42569	1.21593	1.22019	1.22164	1.19766	1.23602	1.20732	1.21799	1.22723
9.1553	1.12384	1.23018	1.33797	1.33091	1.12125	1.25742	1.3613	1.41901	1.20711	1.21162	1.20921	1.18433	1.2224	1.19287	1.20065	1.21076
9.2285	1.10885	1.22176	1.32904	1.32227	1.10698	1.25017	1.35413	1.4136	1.19897	1.20455	1.19791	1.17198	1.20909	1.17973	1.18447	1.19524
9.3018	1.09522	1.21431	1.32127	1.3147	1.09464	1.24471	1.34842	1.40937	1.19161	1.1989	1.18784	1.16073	1.19634	1.16798	1.16959	1.18076
9.375	1.08306	1.20776	1.31468	1.30823	1.08427	1.24079	1.34406	1.40621	1.18513	1.19455	1.1791	1.15069	1.18438	1.15766	1.15615	1.16738
9.4482	1.07245	1.20203	1.30922	1.30283	1.07585	1.23814	1.34088	1.40394	1.17958	1.19139	1.17173	1.14189	1.17344	1.14874	1.14421	1.1551
9.5215	1.06345	1.19707	1.3048	1.29845	1.06936	1.23647	1.33868	1.40239	1.17503	1.18926	1.16574	1.13434	1.16369	1.14118	1.13381	1.14394
9.5947	1.05612	1.19285	1.30131	1.29502	1.06472	1.23553	1.33723	1.40135	1.17142	1.18798	1.16106	1.128	1.15526	1.13489	1.12498	1.13393
9.668	1.05049	1.18938	1.29862	1.29243	1.06186	1.23509	1.33627	1.40065	1.16864	1.18732	1.15757	1.12276	1.1482	1.12972	1.1177	1.12505
9.7412	1.04661	1.18668	1.29659	1.29055	1.0607	1.23499	1.3356	1.40012	1.16647	1.18698	1.15507	1.11845	1.14243	1.12549	1.11188	1.1173
9.8145	1.04452	1.18481	1.29509	1.28927	1.06115	1.23514	1.33502	1.39962	1.1646	1.18662	1.15328	1.11487	1.13782	1.122	1.10741	1.11066
9.8877	1.04419	1.18385	1.294	1.28847	1.06311	1.23552	1.33437	1.39905	1.16265	1.18588	1.15188	1.11177	1.13413	1.11902	1.10415	1.10509
9.9609	1.04557	1.18384	1.2932	1.28805	1.06644	1.23612	1.33353	1.39833	1.16024	1.18442	1.15053	1.10887	1.13109	1.11634	1.1019	1.1005
10.034	1.04854	1.18478	1.2926	1.28792	1.07096	1.23696	1.33242	1.39741	1.15699	1.18191	1.14889	1.10592	1.12841	1.11378	1.10047	1.09682
10.107	1.05287	1.18661	1.29211	1.28798	1.07645	1.23803	1.331	1.39627	1.1526	1.1781	1.14662	1.10265	1.12581	1.11121	1.09965	1.09393
10.181	1.0583	1.18922	1.29167	1.28815	1.08264	1.23932	1.32923	1.39489	1.14684	1.17285	1.14347	1.09885	1.12305	1.10853	1.09924	1.09171
10.254	1.06448	1.19246	1.29123	1.28838	1.08925	1.24078	1.32716	1.39329	1.13959	1.16614	1.13928	1.09437	1.11992	1.10571	1.09905	1.09002
10.327	1.07105	1.19612	1.29078	1.28861	1.09599	1.24235	1.32484	1.3915	1.13086	1.15805	1.13395	1.08912	1.11628	1.10275	1.09891	1.08872
10.4	1.07765	1.20004	1.29038	1.28882	1.10256	1.24396	1.32237	1.38955	1.12076	1.14878	1.12748	1.08306	1.11206	1.09971	1.09865	1.08764
10.474	1.08395	1.20402	1.29007	1.28901	1.10871	1.24553	1.31984	1.3875	1.10953	1.13862	1.11999	1.07627	1.10729	1.09666	1.09816	1.08664
10.547	1.08973	1.20794	1.28993	1.28919	1.11424	1.24699	1.31738	1.38541	1.09752	1.12791	1.11164	1.06882	1.10209	1.09371	1.09735	1.08561
10.62	1.0948	1.21169	1.29004	1.28938	1.11897	1.24827	1.31509	1.38331	1.08515	1.11702	1.10266	1.0609	1.09665	1.09099	1.09618	1.08446
10.693	1.09911	1.21517	1.29046	1.28958	1.12278	1.24931	1.31303	1.38122	1.07286	1.10637	1.09332	1.05268	1.09118	1.08861	1.09465	1.08312
10.767	1.10268	1.21836	1.29122	1.28983	1.12563	1.25009	1.31126	1.37918	1.0611	1.09633	1.08393	1.04441	1.08591	1.0867	1.0928	1.08158
10.84	1.1056	1.22124	1.29233	1.29011	1.12752	1.25058	1.3098	1.37718	1.05029	1.08728	1.07482	1.03633	1.08107	1.08532	1.09069	1.07986
10.913	1.10801	1.2238	1.29377	1.29043	1.12855	1.25079	1.30864	1.37523	1.04081	1.07954	1.06629	1.02868	1.0768	1.08453	1.08837	1.07799
10.986	1.11005	1.22603	1.29547	1.2908	1.12886	1.25076	1.30776	1.37334	1.03294	1.07334	1.05862	1.0217	1.07325	1.08435	1.08594	1.07605
11.06	1.11183	1.22794	1.29734	1.29118	1.12862	1.25051	1.30709	1.37149	1.02687	1.06881	1.05202	1.01557	1.07048	1.08477	1.08345	1.0741
11.133	1.11344	1.22947	1.29925	1.29155	1.12801	1.25006	1.30652	1.36966	1.02269	1.06597	1.04662	1.01041	1.06849	1.08572	1.08099	1.07221
11.206	1.11489	1.23058	1.30105	1.29187	1.12721	1.24943	1.30593	1.3678	1.02037	1.0647	1.04247	1.00628	1.06724	1.08713	1.07859	1.07045
11.279	1.11614	1.2312	1.30257	1.29207	1.12635	1.24857	1.30517	1.36586	1.0198	1.06477	1.0395	1.00315	1.06663	1.08887	1.07629	1.06885
11.353	1.11709	1.23125	1.30362	1.2921	1.12547	1.24745	1.30408	1.36375	1.02076	1.06588	1.03758	1.00094	1.06652	1.09082	1.07411	1.0674
11.426	1.11759	1.23066	1.30404	1.29185	1.12456	1.24599	1.30249	1.36141	1.02299	1.06765	1.03652	0.999525	1.06675	1.09282	1.07207	1.06609
11.499	1.11746	1.22936	1.30367	1.29126	1.12354	1.24411	1.30027	1.35874	1.02619	1.06968	1.03607	0.998714	1.0672	1.09473	1.07014	1.06487
11.572	1.11651	1.22729	1.30239	1.29024	1.1223	1.24173	1.29732	1.35571	1.03006	1.07162	1.03598	0.998312	1.06774	1.09641	1.06832	1.06369
11.646	1.11457	1.22441	1.30014	1.28874	1.12068	1.23879	1.2936	1.35227	1.03429	1.07315	1.03603	0.99812	1.06826	1.09772	1.06659	1.06246
11.719	1.11149	1.2207	1.29691	1.28675	1.11854	1.23527	1.28912	1.34845	1.03862	1.07405	1.036	0.997968	1.06868	1.09854	1.0649	1.06113
11.792	1.10719	1.2162	1.29274	1.28427	1.11575	1.23116	1.28397	1.34428	1.04281	1.0742	1.03576	0.997722	1.06893	1.09877	1.06322	1.05964
11.865	1.10162	1.21096	1.28775	1.28134	1.11221	1.22652	1.27829	1.33986	1.04663	1.0736	1.03522	0.997292	1.06898	1.0983	1.06152	1.05795
11.938	1.09484	1.20509	1.28209	1.27803	1.10786	1.22142	1.27225	1.33527	1.04991	1.07227	1.03433	0.996627	1.0688	1.09709	1.05973	1.05604
12.012	1.08698	1.19872	1.27596	1.27442	1.10271	1.21597	1.26605	1.33063	1.05249	1.07029	1.03306	0.995707	1.06835	1.0951	1.0578	1.0539
12.085	1.07822	1.192	1.26957	1.27059	1.0968	1.21028	1.2599	1.32603	1.05424	1.06776	1.03142	0.99453	1.06762	1.09235	1.05568	1.05154
12.158	1.06885	1.18511	1.26311	1.26662	1.09025	1.2045	1.25398	1.32156	1.05503	1.06474	1.02939	0.993105	1.06659	1.08888	1.05331	1.04896
12.231	1.05922	1.17823	1.25678	1.26257	1.08327	1.19873	1.24845	1.31728	1.05476	1.06126	1.02697	0.991442	1.06523	1.08475	1.05066	1.04619
12.305	1.04969	1.17155	1.25074	1.2585	1.07609	1.19312	1.24346	1.31324	1.05335	1.05734	1.02414	0.989546	1.06352	1.08004	1.04766	1.04323
12.378	1.04068	1.16522	1.24512	1.25444	1.069	1.18777	1.23909	1.30945	1.05071	1.05295	1.02088	0.987413	1.0614	1.07484	1.0443	1.04008
12.451	1.03253	1.15939	1.23996	1.2504	1.06226	1.18277	1.23539	1.30591	1.04679	1.04808	1.01717	0.985038	1.05883	1.06924	1.04056	1.03676
12.524	1.02555	1.15412	1.23529	1.2464	1.05609	1.17816	1.23233	1.3026	1.04159	1.04271	1.01304	0.982422	1.05576	1.06333	1.03645	1.03328
12.598	1.01993	1.14944	1.23104	1.24239	1.05064	1.17395	1.22984	1.29947	1.03515	1.03687	1.0085	0.979582	1.0522	1.05724	1.03203	1.02968
12.671	1.01578	1.14533	1.22713	1.23836	1.04599	1.17013	1.22779	1.29646	1.02762	1.03063	1.00364	0.976562	1.0482	1.05107	1.0274	1.02602
12.744	1.01309	1.14172	1.22343	1.23425	1.04216	1.16663	1.226	1.29351	1.01921	1.02412	0.998567	0.973432	1.0439	1.04498	1.02268	1.02238
12.817	1.01173	1.13851	1.2198	1.23001	1.03912	1.1634	1.22428	1.29055	1.01025	1.0175	0.993434	0.97027	1.03948	1.03908	1.01802	1.01885
12.891	1.01151	1.13556	1.21608	1.22559	1.03677	1.16035	1.22245	1.2875	1.00108	1.01095	0.988383	0.967154	1.03516	1.03354	1.01361	1.01554
12.964	1.01213	1.13277	1.21216	1.22096	1.03498	1.15742	1.22034	1.28431	0.99209	1.00466	0.983545	0.96414	1.03115	1.02847	1.00958	1.01253
13.037	1.01329	1.13003	1.20791	1.21608	1.03361	1.15457	1.21783	1.28095	0.983618	0.998764	0.979026	0.96127	1.02763	1.024	1.00606	1.00988
13.11	1.01466	1.12726	1.20328	1.21097	1.03249	1.15178	1.21486	1.27742	0.975979	0.993391	0.974902	0.958561	1.02474	1.02022	1.00315	1.00766
13.184	1.01593	1.12442	1.19827	1.20563	1.03152	1.14906	1.21143	1.27374	0.969436	0.988636	0.97122	0.956025	1.02257	1.01721	1.00092	1.00588
13.257	1.0168	1.12146	1.19291	1.20012	1.03057	1.14643	1.20758	1.26994	0.964198	0.984564	0.968007	0.953664	1.02118	1.01502	0.999371	1.00458
13.33	1.01704	1.11837	1.18727	1.1945	1.02959	1.14393	1.20342	1.26607	0.960411	0.981213	0.965268	0.95148	1.02058	1.01366	0.998475	1.00374
13.403	1.01644	1.1151	1.18142	1.18881	1.02855	1.14158	1.19909	1.26218	0.958142	0.97859	0.962981	0.94947	1.02072	1.01309	0.998144	1.00332
13.477	1.01486	1.11161	1.17547	1.1831	1.02745	1.13942	1.19471	1.25832	0.957371	0.976672	0.961104	0.947618	1.0215	1.01321	0.998248	1.00325
13.55	1.01222	1.10785	1.16947	1.17737	1.02632	1.13743	1.19042	1.2545	0.957988	0.975403	0.959573	0.945899	1.02276	1.01387	0.998616	1.00345
13.623	1.00844	1.10374	1.16348	1.17163	1.02515	1.13561	1.18633	1.25075	0.959796	0.974698	0.958303	0.944266	1.02433	1.01485	0.999055	1.00377
13.696	1.00352	1.09922	1.15751	1.16583	1.02394	1.1339	1.18248	1.24703	0.96252	0.974437	0.957189	0.942655	1.02598	1.0159	0.999362	1.00409
13.77	0.997482	1.09422	1.15156	1.15991	1.02266	1.13222	1.17889	1.2433	0.965827	0.974471	0.956111	0.940982	1.02748	1.01677	0.999345	1.00424
13.843	0.990421	1.0887	1.14559	1.15383	1.02127	1.13049	1.17553	1.23951	0.969353	0.974632	0.95494	0.939153	1.02862	1.01719	0.998836	1.00408
13.916	0.982501	1.08268	1.13956	1.14756	1.01976	1.12864	1.17231	1.23561	0.972743	0.974756	0.953554	0.937071	1.02924	1.01696	0.997706	1.00344
13.989	0.973968	1.0762	1.13345	1.14107	1.01813	1.12658	1.16916	1.23155	0.975674	0.974703	0.95185	0.934659	1.02922	1.0159	0.995875	1.00223
14.062	0.965145	1.06939	1.12724	1.13442	1.01646	1.12429	1.16597	1.22732	0.977888	0.974372	0.949766	0.931872	1.0285	1.01394	0.993315	1.00035
14.136	0.95642	1.06243	1.12096	1.12767	1.01485	1.12176	1.16266	1.22292	0.979197	0.973708	0.947278	0.928703	1.02704	1.01106	0.990043	0.997768
14.209	0.948218	1.05552	1.11466	1.12094	1.01345	1.11901	1.15917	1.2184	0.979492	0.972711	0.944411	0.925184	1.02487	1.00731	0.986115	0.994476
14.282	0.940964	1.04888	1.10838	1.11433	1.01245	1.1161	1.15544	1.21382	0.978741	0.971426	0.941231	0.921387	1.02204	1.00279	0.98162	0.99052
14.355	0.935038	1.04273	1.10221	1.10798	1.01201	1.1131	1.15145	1.20921	0.976994	0.969953	0.937851	0.91742	1.01863	0.997673	0.976675	0.985981
14.429	0.930742	1.03725	1.09622	1.10198	1.01226	1.11007	1.14719	1.20466	0.974386	0.968437	0.934424	0.913428	1.01479	0.992152	0.971424	0.980974
14.502	0.928276	1.03258	1.09047	1.09644	1.01323	1.10706	1.14267	1.20021	0.971119	0.967064	0.931141	0.909581	1.01069	0.986461	0.966038	0.975648
14.575	0.927723	1.0288	1.08506	1.09141	1.01491	1.10412	1.13794	1.1959	0.96744	0.966031	0.928205	0.906065	1.00655	0.980843	0.960705	0.970172
14.648	0.929048	1.02598	1.08005	1.08693	1.01719	1.10127	1.13304	1.19177	0.963604	0.96553	0.925815	0.903059	1.00254	0.975534	0.955613	0.964726
14.722	0.932096	1.02409	1.07551	1.08303	1.01992	1.09853	1.12808	1.18785	0.959838	0.965711	0.924135	0.900715	0.998789	0.97074	0.95094	0.959485
14.795	0.936603	1.02311	1.07151	1.0797	1.02285	1.09593	1.12316	1.18415	0.956309	0.966672	0.923276	0.899144	0.995362	0.966621	0.946831	0.954607
14.868	0.942211	1.02294	1.06809	1.07689	1.02574	1.09345	1.11837	1.18066	0.953117	0.968438	0.923286	0.898405	0.992244	0.963289	0.943395	0.950229
14.941	0.948483	1.02345	1.06527	1.07456	1.02828	1.0911	1.1138	1.17735	0.9503	0.970972	0.924152	0.898507	0.989379	0.96082	0.940706	0.946464
15.015	0.954925	1.02446	1.06302	1.07261	1.03016	1.08884	1.10951	1.17418	0.947843	0.974179	0.9258	0.899406	0.986692	0.959264	0.938812	0.943405
15.088	0.961015	1.02577	1.0613	1.07092	1.03108	1.08663	1.10555	1.17106	0.945696	0.977912	0.928108	0.901013	0.984118	0.958656	0.937735	0.941124
15.161	0.96624	1.02715	1.05999	1.06933	1.03077	1.0844	1.10191	1.16793	0.943776	0.981976	0.930906	0.903195	0.981612	0.959007	0.937472	0.939668
15.234	0.970141	1.02836	1.05897	1.0677	1.02898	1.08207	1.09858	1.16468	0.941977	0.986129	0.933985	0.905774	0.979147	0.960303	0.937995	0.939054
15.308	0.97236	1.02919	1.05809	1.06585	1.0256	1.07957	1.09551	1.16124	0.940173	0.990089	0.937105	0.908545	0.976713	0.962493	0.939244	0.93926
15.381	0.972671	1.02945	1.05717	1.06366	1.02059	1.07683	1.09266	1.15756	0.938228	0.993552	0.94001	0.911279	0.974307	0.965485	0.941131	0.94023
15.454	0.971004	1.02902	1.05605	1.06099	1.01408	1.07382	1.08996	1.15361	0.936015	0.996211	0.942448	0.913747	0.971928	0.969146	0.943541	0.94187
15.527	0.967451	1.02782	1.05456	1.05779	1.00629	1.0705	1.08735	1.14939	0.933438	0.997792	0.944199	0.915741	0.969591	0.973301	0.946343	0.94406
15.601	0.962257	1.0258	1.05259	1.05403	0.997578	1.0669	1.08477	1.14494	0.930454	0.998083	0.945097	0.917094	0.967323	0.977745	0.94939	0.946657
15.674	0.955784	1.023	1.05003	1.04973	0.98839	1.06305	1.08218	1.14034	0.927086	0.996957	0.945045	0.917693	0.965172	0.982244	0.952532	0.949506
15.747	0.948462	1.01948	1.04683	1.04496	0.979192	1.05903	1.07952	1.13567	0.923407	0.99437	0.944011	0.917473	0.963195	0.986545	0.955616	0.952444
15.82	0.940743	1.01533	1.043	1.03981	0.970436	1.05489	1.07677	1.13102	0.919524	0.990342	0.942004	0.916406	0.961444	0.990381	0.958486	0.955304
15.894	0.933052	1.01063	1.03857	1.03443	0.962505	1.05068	1.0739	1.12648	0.915543	0.984937	0.939055	0.914486	0.959941	0.993488	0.960986	0.957919
15.967	0.925743	1.00549	1.03362	1.02894	0.955677	1.04645	1.07087	1.12211	0.911563	0.978251	0.935205	0.91172	0.95867	0.995616	0.96296	0.960122
16.04	0.919074	1.00002	1.02824	1.0235	0.950102	1.04218	1.06766	1.11795	0.907668	0.970418	0.930501	0.90813	0.95757	0.996552	0.964256	0.961753
16.113	0.913195	0.994297	1.02258	1.01824	0.945796	1.03789	1.06423	1.11403	0.903924	0.96161	0.925	0.903756	0.956539	0.996137	0.964739	0.962667
16.187	0.908155	0.988426	1.01681	1.01331	0.942659	1.03355	1.06062	1.11034	0.900378	0.952039	0.918773	0.89866	0.955442	0.994273	0.96429	0.962738
16.26	0.903916	0.982514	1.01112	1.00883	0.940495	1.02918	1.05684	1.10691	0.89705	0.941938	0.911907	0.89292	0.954121	0.990933	0.962819	0.961866
16.333	0.900366	0.97668	1.00572	1.00492	0.939038	1.02478	1.05298	1.10376	0.893931	0.931552	0.904497	0.886636	0.952408	0.986157	0.96027	0.959985
16.406	0.897341	0.971049	1.0008	1.00165	0.937985	1.0204	1.04914	1.1009	0.890987	0.921124	0.896651	0.879917	0.950144	0.980051	0.956627	0.95707
16.479	0.894642	0.965746	0.996554	0.999083	0.93703	1.01609	1.04541	1.09836	0.888166	0.910876	0.888487	0.872885	0.947195	0.972785	0.95192	0.953138
16.553	0.892065	0.960886	0.993104	0.997216	0.935898	1.01191	1.04191	1.09613	0.885406	0.901008	0.88013	0.865663	0.94347	0.964578	0.946225	0.948252
16.626	0.889432	0.956568	0.990527	0.99601	0.934374	1.00795	1.03872	1.09421	0.882645	0.891682	0.87171	0.858374	0.93893	0.955686	0.939663	0.942514
16.699	0.886602	0.952864	0.988833	0.995378	0.932318	1.00426	1.03589	1.09256	0.879837	0.883017	0.86336	0.851138	0.933605	0.946386	0.932388	0.936061
16.772	0.883487	0.949811	0.987962	0.995188	0.929664	1.0009	1.03343	1.09112	0.876966	0.875092	0.855214	0.844065	0.927601	0.936959	0.924589	0.929055
16.846	0.88005	0.94741	0.98779	0.995279	0.926415	0.997919	1.0313	1.0898	0.874052	0.867954	0.84741	0.837265	0.921108	0.927677	0.916475	0.921679
16.919	0.876309	0.945624	0.988145	0.995476	0.922641	0.995323	1.02945	1.08851	0.871157	0.861615	0.840085	0.830843	0.914388	0.918795	0.908274	0.914129
16.992	0.872329	0.944385	0.98882	0.995603	0.91847	0.993119	1.02776	1.08712	0.868361	0.856064	0.833368	0.824893	0.907752	0.910535	0.900222	0.906605
17.065	0.86822	0.943606	0.989595	0.9955	0.914084	0.991301	1.02615	1.08556	0.865744	0.851261	0.827366	0.819498	0.901521	0.903078	0.892546	0.899304
17.139	0.86413	0.943181	0.99025	0.995034	0.909696	0.989855	1.02453	1.08375	0.86336	0.847131	0.822154	0.814717	0.895982	0.896553	0.885448	0.8924
17.212	0.860229	0.943001	0.990586	0.994108	0.905536	0.988751	1.0228	1.08163	0.86122	0.843574	0.817763	0.810576	0.89136	0.891032	0.879091	0.886038
17.285	0.856699	0.942959	0.990434	0.992663	0.901831	0.98795	1.02089	1.0792	0.859283	0.840465	0.814173	0.80707	0.887801	0.88653	0.873588	0.880323
17.358	0.853715	0.942962	0.989678	0.990685	0.898786	0.987401	1.01876	1.07647	0.85746	0.837668	0.811316	0.804159	0.885367	0.883018	0.868995	0.87532
17.432	0.85144	0.94294	0.98826	0.988207	0.896579	0.987052	1.01639	1.07347	0.855627	0.835044	0.809084	0.801772	0.884035	0.880429	0.865318	0.871053
17.505	0.850007	0.942853	0.986187	0.985302	0.895348	0.986852	1.01378	1.07027	0.853642	0.832471	0.807335	0.799816	0.883709	0.878668	0.862516	0.867507
17.578	0.849509	0.942682	0.983522	0.982081	0.895178	0.986755	1.01096	1.06696	0.851373	0.829849	0.805913	0.798183	0.884227	0.877619	0.86051	0.864637
17.651	0.849984	0.94242	0.980373	0.978672	0.896094	0.986714	1.00801	1.06364	0.848717	0.827118	0.804663	0.796761	0.885382	0.877154	0.859188	0.862369
17.725	0.851405	0.942067	0.97688	0.975214	0.89806	0.986685	1.00497	1.06041	0.845617	0.824256	0.803446	0.795445	0.88694	0.877132	0.858413	0.860608
17.798	0.85368	0.941621	0.973201	0.971838	0.900979	0.986631	1.00193	1.05734	0.842065	0.821281	0.802146	0.794146	0.888653	0.877404	0.858029	0.859238
17.871	0.85665	0.94108	0.969494	0.968653	0.904693	0.986516	0.998963	1.05451	0.838098	0.818247	0.800683	0.792792	0.890275	0.877818	0.857869	0.858135
17.944	0.860096	0.940433	0.9659	0.965734	0.908982	0.986306	0.996121	1.05192	0.833799	0.815238	0.799014	0.791342	0.891568	0.878228	0.857769	0.85717
18.018	0.863749	0.939662	0.962527	0.963109	0.913567	0.985955	0.99344	1.04955	0.829284	0.812363	0.79714	0.789778	0.892322	0.878497	0.857573	0.856216
18.091	0.867315	0.938739	0.959439	0.960757	0.918127	0.98541	0.99092	1.04734	0.824698	0.809742	0.795099	0.788108	0.89237	0.878514	0.857148	0.855163
18.164	0.870499	0.937629	0.95665	0.958611	0.922332	0.984606	0.988528	1.04519	0.820197	0.807493	0.79296	0.786361	0.891591	0.878192	0.856391	0.853917
18.237	0.873032	0.93629	0.95413	0.956569	0.925869	0.983479	0.986208	1.04295	0.815923	0.805714	0.790809	0.784575	0.889918	0.87747	0.855232	0.852408
18.311	0.874697	0.93468	0.951812	0.954508	0.928477	0.981971	0.983884	1.04052	0.811983	0.80447	0.788734	0.782797	0.887324	0.876307	0.853633	0.850588
18.384	0.875344	0.932758	0.949602	0.952303	0.929968	0.980035	0.98148	1.03778	0.808437	0.803782	0.78682	0.781067	0.883812	0.874675	0.851583	0.848434
18.457	0.874888	0.930481	0.947393	0.949839	0.930222	0.977634	0.978918	1.03464	0.805293	0.803626	0.78513	0.779421	0.879408	0.872557	0.849099	0.84594
18.53	0.873301	0.927809	0.945075	0.947026	0.929181	0.974743	0.97613	1.03105	0.802511	0.803939	0.783708	0.777879	0.874158	0.869949	0.846218	0.843119
18.604	0.870599	0.9247	0.942543	0.943802	0.926833	0.971338	0.973057	1.027	0.800024	0.804627	0.782571	0.776448	0.868133	0.866854	0.842988	0.839999
18.677	0.866828	0.921116	0.939707	0.94014	0.923203	0.967402	0.969653	1.02251	0.797742	0.805582	0.781708	0.775121	0.861433	0.863292	0.839464	0.836612
18.75	0.862059	0.917026	0.936496	0.936045	0.918355	0.962926	0.965889	1.01762	0.795569	0.806689	0.781093	0.77388	0.854186	0.859297	0.835708	0.833002
18.823	0.856393	0.912416	0.932867	0.931551	0.912391	0.957918	0.961753	1.0124	0.793412	0.807845	0.780684	0.772704	0.846553	0.85492	0.831784	0.829218
18.896	0.84997	0.907297	0.928809	0.926719	0.905467	0.952409	0.957262	1.00693	0.791194	0.808966	0.780434	0.771575	0.838718	0.850235	0.827759	0.825319
18.97	0.842977	0.901711	0.924346	0.921637	0.897796	0.946463	0.952465	1.00129	0.788866	0.809991	0.780297	0.770481	0.830893	0.845337	0.823707	0.821372
19.043	0.835648	0.895737	0.919539	0.916409	0.889641	0.940173	0.947435	0.995608	0.786414	0.810886	0.780231	0.769421	0.823305	0.840352	0.81971	0.817454
19.116	0.828249	0.889483	0.914476	0.911154	0.881299	0.93366	0.942268	0.989976	0.783856	0.811631	0.780199	0.768399	0.816177	0.835423	0.815857	0.813648
19.189	0.821055	0.883085	0.909268	0.905994	0.873066	0.927055	0.937071	0.984495	0.781223	0.812213	0.780163	0.767418	0.80971	0.830701	0.812237	0.810037
19.263	0.814331	0.876698	0.904039	0.901046	0.865217	0.920499	0.931947	0.979252	0.778549	0.812616	0.780088	0.766481	0.804063	0.826329	0.808929	0.806697
19.336	0.808305	0.870489	0.898923	0.896419	0.857981	0.914126	0.926993	0.974308	0.775862	0.812814	0.779934	0.765577	0.799344	0.822426	0.805995	0.803688
19.409	0.803154	0.864623	0.894049	0.892202	0.851531	0.908061	0.922283	0.969698	0.77319	0.812775	0.77966	0.764691	0.795606	0.819075	0.803466	0.801049
19.482	0.798994	0.859253	0.889537	0.888459	0.845981	0.902413	0.917871	0.96543	0.770565	0.812468	0.779227	0.763794	0.792842	0.816318	0.801343	0.798792
19.556	0.795873	0.854509	0.885481	0.885226	0.84138	0.897276	0.913787	0.961489	0.768019	0.811865	0.778599	0.76285	0.790982	0.814151	0.799594	0.796902
19.629	0.793766	0.850486	0.881949	0.882506	0.837723	0.892717	0.910036	0.957843	0.765572	0.810938	0.777738	0.761816	0.789878	0.812521	0.798157	0.795335
19.702	0.792576	0.847229	0.878968	0.880272	0.834942	0.888771	0.906601	0.954449	0.76322	0.809653	0.7766	0.760633	0.789314	0.811324	0.796936	0.794023
19.775	0.792144	0.844733	0.876525	0.878464	0.832918	0.885438	0.903444	0.951254	0.760917	0.807962	0.775131	0.759232	0.78902	0.810416	0.795814	0.792871
19.849	0.79226	0.842938	0.874567	0.876999	0.831494	0.882678	0.900507	0.9482	0.758585	0.805812	0.773269	0.757536	0.788696	0.80963	0.794659	0.791774
19.922	0.792686	0.841738	0.873003	0.875773	0.830488	0.880425	0.897721	0.945231	0.756113	0.803147	0.770953	0.755468	0.788045	0.808785	0.793336	0.790616
19.995	0.793182	0.840996	0.871717	0.874674	0.829713	0.87859	0.895013	0.942298	0.753377	0.799913	0.768126	0.752959	0.786804	0.807706	0.791714	0.789284
20.068	0.793523	0.840561	0.870577	0.873591	0.828992	0.877071	0.892314	0.939363	0.75026	0.796068	0.764746	0.749953	0.784768	0.806234	0.78968	0.787677
20.142	0.793521	0.840279	0.86945	0.872425	0.82816	0.875761	0.889559	0.9364	0.746677	0.791587	0.760786	0.746415	0.781822	0.804248	0.787145	0.785711
20.215	0.793024	0.840006	0.868206	0.871089	0.827069	0.874546	0.886693	0.933395	0.742595	0.786463	0.756237	0.742329	0.777957	0.801669	0.784054	0.783331
20.288	0.791912	0.839605	0.866724	0.869512	0.825589	0.873311	0.883666	0.930338	0.738043	0.780718	0.751116	0.737703	0.773264	0.798474	0.780393	0.780512
20.361	0.790102	0.838955	0.864898	0.867638	0.823609	0.871937	0.880443	0.927221	0.7331	0.774398	0.745461	0.732566	0.767909	0.794682	0.776184	0.777262
20.435	0.787536	0.837947	0.862647	0.865426	0.821043	0.870313	0.877008	0.924039	0.727884	0.76758	0.739338	0.726976	0.7621	0.790351	0.771487	0.773617
20.508	0.784195	0.836493	0.859915	0.862851	0.817836	0.868338	0.873365	0.920788	0.722534	0.760377	0.732846	0.721017	0.75606	0.785571	0.766396	0.769645
20.581	0.780099	0.834534	0.856688	0.859912	0.813983	0.865936	0.869545	0.917469	0.717205	0.752936	0.726112	0.714806	0.750011	0.780455	0.761032	0.765437
20.654	0.775322	0.832044	0.852995	0.856635	0.809534	0.863067	0.865605	0.914092	0.712048	0.745423	0.719286	0.70848	0.744156	0.775139	0.75554	0.761105
20.728	0.769984	0.829039	0.848908	0.85307	0.804594	0.859735	0.861621	0.910673	0.707201	0.738007	0.712523	0.702184	0.738668	0.769768	0.75007	0.756765
20.801	0.764244	0.825566	0.844524	0.849285	0.79931	0.855986	0.857683	0.90724	0.702777	0.730843	0.70597	0.696059	0.733687	0.764488	0.744771	0.75253
20.874	0.758286	0.821701	0.839958	0.845362	0.793855	0.851896	0.853877	0.903824	0.698857	0.724059	0.699754	0.690231	0.729307	0.75943	0.739771	0.748498
20.947	0.7523	0.817537	0.835329	0.841382	0.788406	0.847563	0.850277	0.900458	0.695484	0.717744	0.693972	0.684801	0.72557	0.754707	0.735176	0.744746
21.021	0.746475	0.813178	0.830744	0.83742	0.783128	0.843093	0.846935	0.897173	0.692658	0.711951	0.688687	0.679837	0.722471	0.750398	0.731057	0.74133
21.094	0.74098	0.808731	0.826298	0.83354	0.778162	0.838593	0.843878	0.893991	0.690338	0.706693	0.683927	0.675377	0.719958	0.746554	0.727456	0.738278
21.167	0.735952	0.804298	0.822067	0.829789	0.773612	0.834159	0.841107	0.890923	0.688449	0.701958	0.679688	0.671432	0.717947	0.743192	0.724378	0.735595
21.24	0.73149	0.799968	0.818103	0.826198	0.769542	0.829872	0.838596	0.887969	0.686891	0.697716	0.675943	0.667983	0.716337	0.740297	0.721801	0.73326
21.313	0.727641	0.795812	0.814434	0.822781	0.765967	0.825788	0.836294	0.88511	0.685555	0.69392	0.672647	0.664994	0.715016	0.737824	0.71967	0.731234
21.387	0.724397	0.791879	0.811063	0.819538	0.76285	0.821936	0.83413	0.882315	0.684316	0.690511	0.669738	0.66241	0.713871	0.735696	0.717907	0.729452
21.46	0.7217	0.788195	0.807975	0.816455	0.760114	0.818315	0.832015	0.879538	0.683043	0.687413	0.667137	0.660157	0.71279	0.733808	0.716409	0.727834
21.533	0.71945	0.784764	0.805136	0.813512	0.757647	0.814898	0.829854	0.876726	0.681595	0.684539	0.664755	0.65815	0.711663	0.732028	0.715053	0.72628
21.606	0.717521	0.781576	0.802501	0.810683	0.755323	0.811639	0.827546	0.87382	0.679839	0.681796	0.662495	0.656298	0.710387	0.730212	0.713705	0.724682
21.68	0.715773	0.778604	0.800017	0.807943	0.753018	0.808484	0.824999	0.870767	0.677667	0.6791	0.660268	0.654514	0.708875	0.72821	0.712231	0.722925
21.753	0.714076	0.77582	0.797627	0.805267	0.750627	0.805377	0.822134	0.867527	0.675005	0.676386	0.657996	0.652718	0.707057	0.725884	0.710508	0.720905
21.826	0.712328	0.773196	0.795283	0.802639	0.748077	0.802277	0.818901	0.86408	0.671827	0.673615	0.655624	0.65085	0.704892	0.723122	0.708436	0.718532
21.899	0.710466	0.770711	0.792944	0.800049	0.745334	0.799156	0.815286	0.860431	0.668158	0.670778	0.653125	0.648869	0.702369	0.719853	0.705945	0.715746
21.973	0.708465	0.768351	0.790585	0.797493	0.742393	0.796002	0.811309	0.856608	0.664064	0.667896	0.650503	0.646759	0.69951	0.716057	0.703004	0.712517
22.046	0.706323	0.766098	0.788184	0.794966	0.739269	0.792813	0.807023	0.852659	0.659638	0.665019	0.647785	0.644526	0.696359	0.71176	0.69962	0.708853
22.119	0.704044	0.763924	0.785719	0.792455	0.735977	0.789582	0.8025	0.848638	0.654988	0.662211	0.645019	0.642195	0.69297	0.70703	0.695828	0.704797
22.192	0.70162	0.761784	0.783159	0.789931	0.732524	0.786298	0.797821	0.844598	0.650217	0.659544	0.642263	0.639797	0.689393	0.701959	0.691689	0.700411
22.266	0.699028	0.759609	0.780463	0.787349	0.728902	0.782936	0.793059	0.840581	0.645424	0.657087	0.639571	0.637365	0.685665	0.696648	0.68727	0.695775
22.339	0.69623	0.757319	0.777579	0.78465	0.725096	0.779466	0.788276	0.836612	0.640704	0.654908	0.636998	0.63493	0.681808	0.691198	0.682643	0.690968
22.412	0.693181	0.754827	0.77445	0.781769	0.721081	0.775855	0.78352	0.832695	0.636151	0.653065	0.634591	0.632517	0.677842	0.685703	0.677877	0.686067
22.485	0.689837	0.752049	0.771025	0.778642	0.716833	0.772069	0.778822	0.828819	0.631858	0.651613	0.632388	0.630145	0.67378	0.680249	0.673034	0.681138
22.559	0.686167	0.748916	0.767267	0.775216	0.712333	0.768082	0.774205	0.824957	0.627912	0.650584	0.630414	0.627824	0.669638	0.67491	0.668173	0.676235
22.632	0.68216	0.745382	0.763166	0.771461	0.707573	0.763876	0.76968	0.821075	0.624373	0.649981	0.628674	0.625547	0.665433	0.669746	0.663342	0.671397
22.705	0.677826	0.741428	0.758737	0.767375	0.702557	0.759447	0.765248	0.817137	0.621271	0.649768	0.627146	0.623295	0.661179	0.664799	0.658581	0.666649
22.778	0.673197	0.737062	0.754028	0.762986	0.697299	0.754807	0.760905	0.813107	0.618599	0.649859	0.625784	0.621034	0.656883	0.660093	0.653913	0.662004
22.852	0.668321	0.732324	0.749111	0.75835	0.691824	0.749979	0.756642	0.808955	0.616314	0.650125	0.624511	0.618714	0.652545	0.655627	0.649348	0.657461
22.925	0.663256	0.727278	0.74408	0.753545	0.686171	0.745004	0.752447	0.80466	0.614347	0.650398	0.623226	0.616273	0.648151	0.651382	0.644879	0.653009
22.998	0.658064	0.722009	0.739032	0.74866	0.68039	0.739937	0.748309	0.800213	0.612608	0.650478	0.62181	0.613643	0.643681	0.647325	0.640491	0.64863
23.071	0.652803	0.716612	0.734063	0.743786	0.674546	0.734838	0.744225	0.795621	0.610997	0.650156	0.620132	0.610751	0.639108	0.643416	0.636165	0.644302
23.145	0.647516	0.71118	0.72925	0.739001	0.668707	0.729776	0.74019	0.790903	0.609414	0.649227	0.618066	0.607535	0.634413	0.639621	0.631888	0.640013
23.218	0.642234	0.7058	0.724649	0.734367	0.662948	0.724814	0.736206	0.786091	0.607767	0.64752	0.615506	0.603949	0.629587	0.635913	0.627659	0.635755
23.291	0.636975	0.700545	0.720291	0.729924	0.657335	0.720011	0.732278	0.781226	0.605974	0.644911	0.612379	0.599968	0.624631	0.632279	0.62349	0.631534
23.364	0.631757	0.695472	0.716183	0.725691	0.651934	0.715419	0.728417	0.77636	0.603959	0.641344	0.608655	0.595601	0.619551	0.628716	0.619407	0.627364
23.438	0.626606	0.690624	0.712315	0.721669	0.646801	0.71108	0.72464	0.771552	0.60165	0.636834	0.604355	0.590882	0.614353	0.625226	0.615443	0.623268
23.511	0.621565	0.68603	0.708662	0.717845	0.641987	0.707024	0.720969	0.766859	0.598983	0.631468	0.599548	0.585881	0.609045	0.621814	0.611634	0.619271
23.584	0.616697	0.68171	0.70519	0.714192	0.637539	0.703269	0.717425	0.76233	0.595909	0.625394	0.594347	0.580693	0.603644	0.618493	0.608012	0.615402
23.657	0.612081	0.677673	0.701862	0.710682	0.633491	0.699821	0.714022	0.758002	0.592403	0.618804	0.588894	0.57543	0.598175	0.615278	0.604605	0.611688
23.73	0.6078	0.673921	0.698638	0.707279	0.629865	0.696671	0.710759	0.753892	0.588466	0.611914	0.583348	0.570213	0.592678	0.612187	0.601429	0.608154
23.804	0.603931	0.670448	0.695479	0.703951	0.626664	0.693799	0.707626	0.750001	0.584123	0.604945	0.577867	0.565163	0.5872	0.609234	0.598489	0.604816
23.877	0.600523	0.667234	0.692347	0.700666	0.62387	0.691172	0.704599	0.746318	0.579425	0.598108	0.5726	0.560386	0.581788	0.606421	0.595769	0.601682
23.95	0.597596	0.664249	0.689207	0.697393	0.621449	0.688748	0.701648	0.742819	0.574439	0.591591	0.567673	0.555972	0.576482	0.603736	0.593234	0.598744
24.023	0.595134	0.661449	0.686027	0.6941	0.619353	0.686474	0.698738	0.739478	0.569237	0.585548	0.563185	0.551981	0.571308	0.601144	0.590826	0.595979
24.097	0.593085	0.658779	0.682775	0.690757	0.617524	0.684287	0.695828	0.736262	0.563888	0.58009	0.559196	0.548445	0.566276	0.598593	0.588473	0.593342
24.17	0.591366	0.656174	0.679424	0.687332	0.615888	0.682116	0.692877	0.73313	0.558447	0.575281	0.555731	0.545363	0.561389	0.596019	0.586089	0.590778
24.243	0.589866	0.653558	0.675948	0.683793	0.61436	0.679882	0.689842	0.73004	0.552957	0.571133	0.552774	0.542703	0.556644	0.593353	0.583589	0.588223
24.316	0.588465	0.650854	0.672325	0.680111	0.61285	0.677507	0.686684	0.726943	0.547443	0.56761	0.55027	0.540407	0.552042	0.590529	0.580896	0.585613
24.39	0.587042	0.647988	0.668539	0.676263	0.611261	0.674917	0.683372	0.723791	0.541919	0.564631	0.548132	0.538392	0.54759	0.587493	0.577945	0.582886
24.463	0.585483	0.644891	0.664576	0.672231	0.609501	0.672045	0.679873	0.720536	0.536387	0.562078	0.546248	0.536557	0.543293	0.584201	0.574693	0.579991
24.536	0.583687	0.641505	0.660427	0.668004	0.607478	0.668835	0.676159	0.717129	0.530846	0.559805	0.544484	0.534789	0.539155	0.580622	0.571116	0.576885
24.609	0.581567	0.637778	0.656082	0.663576	0.60511	0.665241	0.672196	0.71352	0.525295	0.55766	0.542703	0.532974	0.535172	0.576744	0.567214	0.573543
24.683	0.579053	0.633675	0.651532	0.658947	0.602321	0.661226	0.667948	0.709662	0.51974	0.55549	0.540772	0.531005	0.531342	0.572574	0.563015	0.569961
24.756	0.576099	0.629177	0.646771	0.654123	0.599054	0.656768	0.663383	0.705515	0.5142	0.553157	0.538569	0.528787	0.527659	0.568138	0.558563	0.566149
24.829	0.572681	0.624283	0.641799	0.649117	0.59527	0.651862	0.658477	0.701045	0.508707	0.550542	0.535992	0.52624	0.524121	0.563477	0.553921	0.562133
24.902	0.568798	0.619018	0.636628	0.643949	0.590953	0.64652	0.653222	0.696231	0.503302	0.547551	0.53296	0.523304	0.520725	0.558648	0.549159	0.557952
24.976	0.564467	0.613426	0.63128	0.638649	0.586112	0.640774	0.647628	0.691063	0.498034	0.544119	0.529421	0.519942	0.517466	0.553716	0.544351	0.55365
25.049	0.55972	0.60757	0.625787	0.633249	0.580773	0.634675	0.641723	0.685548	0.492947	0.540213	0.525353	0.516143	0.514335	0.548749	0.539569	0.549279
25.122	0.554601	0.601522	0.620192	0.627789	0.574976	0.628285	0.63556	0.67971	0.488075	0.535834	0.52077	0.511926	0.511306	0.54381	0.534883	0.544894
25.195	0.549166	0.595363	0.614548	0.622308	0.568782	0.621679	0.62921	0.673592	0.48344	0.531017	0.515725	0.507335	0.50834	0.538955	0.530349	0.540548
25.269	0.54348	0.589177	0.608914	0.616852	0.562269	0.614943	0.622764	0.667258	0.479051	0.525828	0.510299	0.50244	0.505382	0.53422	0.526014	0.536288
25.342	0.537621	0.58305	0.603355	0.611468	0.55554	0.608173	0.616329	0.660793	0.474909	0.520353	0.5046	0.497326	0.502369	0.529626	0.521904	0.532144
25.415	0.531681	0.577065	0.597939	0.606206	0.548717	0.60147	0.61002	0.654297	0.471007	0.51469	0.498747	0.492086	0.49924	0.525171	0.518029	0.528134
25.488	0.525749	0.571299	0.592731	0.601113	0.541934	0.594934	0.603946	0.647872	0.467332	0.508934	0.492861	0.486812	0.495946	0.52084	0.514379	0.524256
25.562	0.519905	0.565813	0.587781	0.596229	0.535315	0.58865	0.598201	0.641615	0.463879	0.503177	0.487055	0.481592	0.492459	0.516607	0.510932	0.520494
25.635	0.514204	0.560646	0.583124	0.591578	0.528961	0.58268	0.592854	0.635608	0.460645	0.497501	0.48143	0.476503	0.488786	0.512447	0.507657	0.516825
25.708	0.508668	0.555809	0.578771	0.58717	0.522933	0.577052	0.587934	0.629909	0.457639	0.491977	0.476066	0.471609	0.484967	0.508345	0.504522	0.513223
25.781	0.503289	0.551291	0.574712	0.582997	0.517246	0.571764	0.583437	0.624549	0.454871	0.486667	0.471024	0.466957	0.48107	0.504299	0.501497	0.509665
25.854	0.498036	0.547058	0.570922	0.579041	0.511872	0.566784	0.579326	0.619534	0.452342	0.481616	0.466339	0.462575	0.477175	0.500317	0.498556	0.506134
25.928	0.492868	0.543068	0.567362	0.575276	0.506753	0.56206	0.575538	0.614853	0.450038	0.476847	0.462023	0.458475	0.473363	0.496409	0.495676	0.502618
26.001	0.487746	0.539274	0.563986	0.57167	0.501808	0.557532	0.571993	0.610473	0.447929	0.472368	0.458065	0.454652	0.469699	0.49259	0.492835	0.499113
26.074	0.482642	0.535629	0.560742	0.568186	0.49695	0.553136	0.568602	0.606351	0.445968	0.468169	0.454437	0.451091	0.466225	0.48887	0.490013	0.495618
26.147	0.47754	0.532093	0.557573	0.564783	0.492094	0.548815	0.565275	0.602432	0.444102	0.464232	0.4511	0.44777	0.462952	0.485252	0.487185	0.492136
26.221	0.47244	0.528627	0.554421	0.561414	0.487171	0.544519	0.561922	0.598655	0.442276	0.460531	0.448006	0.44466	0.459863	0.481736	0.484327	0.488673
26.294	0.467352	0.525197	0.551231	0.558033	0.48213	0.540208	0.558468	0.594956	0.440435	0.45704	0.445104	0.441729	0.456917	0.478313	0.481411	0.485232
26.367	0.462294	0.521774	0.547954	0.554594	0.476947	0.535858	0.554854	0.591277	0.438527	0.453725	0.442338	0.438941	0.45406	0.47497	0.478413	0.481815
26.44	0.457291	0.51833	0.544552	0.551058	0.47162	0.531453	0.551041	0.587564	0.436514	0.450557	0.439657	0.43626	0.451234	0.471691	0.475309	0.478427
26.514	0.452371	0.514841	0.541	0.547394	0.466175	0.526991	0.547014	0.583776	0.434369	0.447505	0.43701	0.433651	0.448389	0.46846	0.472087	0.475068
26.587	0.44756	0.511289	0.537287	0.543582	0.460656	0.522483	0.542777	0.579887	0.432079	0.444542	0.434359	0.431083	0.445491	0.465261	0.468742	0.471744
26.66	0.442877	0.50766	0.533411	0.539612	0.455126	0.517951	0.538359	0.575882	0.429642	0.441647	0.431675	0.428538	0.442521	0.462084	0.465285	0.468463
26.733	0.438336	0.503947	0.529384	0.535487	0.449661	0.513425	0.533798	0.571766	0.427066	0.438809	0.428947	0.426005	0.439481	0.458929	0.461736	0.465241
26.807	0.433946	0.500146	0.52522	0.53122	0.444343	0.508946	0.529147	0.567557	0.424365	0.436033	0.426179	0.423488	0.436385	0.455802	0.458131	0.462098
26.88	0.42971	0.496257	0.520936	0.52683	0.439255	0.504554	0.524457	0.563283	0.421564	0.433336	0.423392	0.421001	0.43326	0.452718	0.454512	0.459054
26.953	0.42563	0.492283	0.516549	0.522342	0.434477	0.500289	0.519778	0.558976	0.418701	0.430749	0.420619	0.418565	0.430138	0.449698	0.450927	0.456133
27.026	0.421703	0.488228	0.512073	0.517778	0.430071	0.49618	0.515149	0.554669	0.415815	0.428309	0.417901	0.416203	0.427053	0.446766	0.447423	0.453348
27.1	0.41793	0.484099	0.507518	0.513162	0.426086	0.492248	0.510598	0.550383	0.41295	0.426053	0.415278	0.413937	0.424035	0.443944	0.444042	0.450707
27.173	0.414311	0.479905	0.502894	0.508515	0.422546	0.488494	0.50614	0.546131	0.410148	0.424004	0.412781	0.41178	0.421104	0.441246	0.440814	0.448207
27.246	0.410848	0.47566	0.498214	0.503857	0.419457	0.484914	0.501783	0.541918	0.407438	0.42217	0.410431	0.409734	0.418267	0.438679	0.437755	0.445831
27.319	0.407543	0.471381	0.493496	0.499209	0.416806	0.481488	0.49753	0.537741	0.404831	0.420532	0.408229	0.407789	0.415513	0.436233	0.434867	0.443559
27.393	0.4044	0.467086	0.488764	0.494594	0.414568	0.478193	0.493386	0.533593	0.402314	0.41904	0.406152	0.405921	0.412809	0.433879	0.432141	0.441358
27.466	0.401425	0.462799	0.48405	0.490038	0.412712	0.475007	0.489353	0.529468	0.399845	0.417621	0.404159	0.404093	0.410102	0.43157	0.429549	0.439196
27.539	0.398628	0.458542	0.479388	0.485571	0.411204	0.471909	0.48544	0.52536	0.397359	0.416182	0.402191	0.402261	0.407324	0.429242	0.427057	0.437036
27.612	0.39602	0.454342	0.474817	0.481222	0.410009	0.468888	0.481654	0.521268	0.394774	0.414627	0.400182	0.400376	0.404405	0.426825	0.424623	0.434843
27.686	0.393613	0.450221	0.470367	0.477014	0.409087	0.465935	0.478001	0.517189	0.39201	0.412871	0.39807	0.398397	0.401279	0.424252	0.422205	0.432586
27.759	0.391407	0.446198	0.466064	0.472963	0.408391	0.463042	0.47448	0.513121	0.389	0.410857	0.395809	0.396292	0.397904	0.421469	0.419764	0.430239
27.832	0.389394	0.442285	0.46192	0.469078	0.407856	0.460197	0.471079	0.509055	0.385705	0.408564	0.393374	0.394042	0.394266	0.418447	0.417273	0.427784
27.905	0.387551	0.438489	0.457939	0.465353	0.407407	0.457382	0.467776	0.504978	0.382122	0.406009	0.390767	0.39165	0.390389	0.415181	0.414719	0.425211
27.979	0.385845	0.434814	0.454116	0.461779	0.406957	0.454574	0.464536	0.500875	0.378279	0.40325	0.388015	0.389133	0.386326	0.411697	0.412103	0.422525
28.052	0.384236	0.431257	0.450439	0.458339	0.406419	0.451747	0.461322	0.496733	0.374235	0.400369	0.385167	0.386522	0.382156	0.40804	0.40944	0.419735
28.125	0.382686	0.427815	0.446894	0.455015	0.405713	0.448874	0.458095	0.492548	0.370066	0.397461	0.382286	0.383856	0.377966	0.40427	0.40676	0.416865
28.198	0.381157	0.424483	0.443465	0.45179	0.404769	0.445928	0.454816	0.48832	0.365853	0.394616	0.379441	0.381177	0.373849	0.40046	0.404101	0.413945
28.271	0.37961	0.42125	0.440133	0.448642	0.40353	0.442883	0.451452	0.484057	0.361668	0.391907	0.376693	0.378521	0.369887	0.396687	0.401508	0.411014
28.345	0.37801	0.418103	0.436874	0.445549	0.401954	0.439715	0.447975	0.47977	0.357568	0.389381	0.374089	0.375913	0.366147	0.393022	0.399023	0.408111
28.418	0.376318	0.415019	0.433666	0.442486	0.400012	0.436398	0.444365	0.475468	0.353587	0.387044	0.371651	0.373363	0.362666	0.389525	0.396679	0.405273
28.491	0.374497	0.411975	0.430482	0.439422	0.397687	0.432912	0.440608	0.471161	0.34973	0.384863	0.369371	0.370862	0.359451	0.386234	0.394488	0.402526
28.564	0.372514	0.408941	0.427297	0.436327	0.394974	0.429241	0.436704	0.466857	0.34598	0.382773	0.367216	0.368387	0.356479	0.38316	0.392444	0.399882
28.638	0.370343	0.40589	0.424091	0.433173	0.391886	0.425379	0.432664	0.462569	0.342303	0.380683	0.365128	0.365899	0.353693	0.380291	0.390517	0.397335
28.711	0.36797	0.402803	0.420852	0.42994	0.388449	0.421333	0.428515	0.458312	0.33865	0.378487	0.363039	0.363356	0.351013	0.377589	0.388657	0.394858
28.784	0.365394	0.399672	0.417576	0.426621	0.384706	0.417126	0.424293	0.454105	0.33497	0.376075	0.360868	0.360708	0.348337	0.375002	0.3868	0.392411
28.857	0.362632	0.396496	0.414271	0.42322	0.380711	0.412793	0.420044	0.449969	0.331207	0.373345	0.358536	0.35791	0.345556	0.372465	0.384876	0.389939
28.931	0.359707	0.393284	0.41095	0.419751	0.376524	0.408378	0.415817	0.445924	0.327309	0.370215	0.355976	0.354925	0.342557	0.369912	0.382814	0.387387
29.004	0.356651	0.390049	0.407627	0.416237	0.372209	0.40393	0.411657	0.441989	0.323235	0.366637	0.353138	0.351734	0.339248	0.367281	0.380552	0.384701
29.077	0.353493	0.386801	0.404315	0.412699	0.367821	0.399495	0.407602	0.438172	0.318964	0.36261	0.350008	0.348339	0.335563	0.364522	0.378044	0.38184
29.15	0.350263	0.383548	0.40102	0.409161	0.363409	0.395112	0.403676	0.434475	0.314498	0.358182	0.346603	0.344768	0.33148	0.36161	0.375265	0.378779
29.224	0.346987	0.380296	0.397744	0.405641	0.359012	0.390811	0.399888	0.430892	0.309868	0.35344	0.342969	0.341068	0.327027	0.358538	0.372215	0.375518
29.297	0.343683	0.377047	0.39448	0.402152	0.354652	0.38661	0.396228	0.427407	0.305133	0.3485	0.339172	0.337297	0.322277	0.355321	0.368914	0.37207
29.37	0.340367	0.373799	0.391215	0.398703	0.35034	0.382515	0.392675	0.424003	0.30038	0.343489	0.335288	0.333517	0.31734	0.351988	0.365393	0.368465
29.443	0.337042	0.37055	0.387936	0.395293	0.346079	0.378523	0.389197	0.420656	0.29571	0.338528	0.331389	0.329784	0.312349	0.348574	0.361693	0.364739
29.517	0.333711	0.367299	0.38463	0.391921	0.341861	0.374629	0.38576	0.417342	0.291237	0.333722	0.327536	0.326144	0.307446	0.345111	0.357849	0.360926
29.59	0.330374	0.364045	0.381289	0.388581	0.337684	0.370822	0.382329	0.41404	0.287066	0.329147	0.323771	0.322623	0.302763	0.341623	0.353886	0.357051
29.663	0.327037	0.360792	0.377914	0.385267	0.33355	0.367099	0.378879	0.410728	0.283286	0.324848	0.320114	0.319229	0.298406	0.338118	0.349814	0.353129
29.736	0.32371	0.35755	0.37451	0.381971	0.329475	0.363458	0.375391	0.407388	0.279954	0.32084	0.31656	0.31595	0.294448	0.334588	0.345628	0.349162
29.81	0.320411	0.354334	0.37109	0.378687	0.325484	0.359905	0.371855	0.404003	0.277088	0.317108	0.313083	0.312755	0.290921	0.33101	0.341309	0.345139
29.883	0.31716	0.351157	0.367667	0.375405	0.321607	0.356445	0.368269	0.40056	0.274672	0.313618	0.309647	0.309602	0.287825	0.327356	0.336835	0.341038
29.956	0.313977	0.348033	0.364253	0.372114	0.317875	0.353084	0.364639	0.397048	0.272655	0.310327	0.30621	0.30645	0.285129	0.323595	0.332184	0.336839

## Sheet: figure5A
group	stage	Participant	response time(ms)
sauna	pre	P1	319.46
sauna	pre	P2	460.3
sauna	pre	P3	403.88
sauna	pre	P4	267.38
sauna	pre	P5	417.64
sauna	pre	P6	373.34
sauna	pre	P7	239.88
sauna	pre	P8	436.3
sauna	pre	P9	281.68
sauna	pre	P10	379.7
sauna	post	P1	310.56
sauna	post	P2	274.96
sauna	post	P3	295.16
sauna	post	P4	255.7
sauna	post	P5	328.54
sauna	post	P6	327.82
sauna	post	P7	273.62
sauna	post	P8	450.88
sauna	post	P9	271.68
sauna	post	P10	312
control	pre	P11	279.88
control	pre	P12	293.44
control	pre	P13	327.76
control	pre	P14	281.46
control	pre	P15	397.34
control	pre	P16	342.48
control	pre	P17	348.18
control	pre	P18	548.94
control	pre	P19	327.56
control	pre	P20	381.46
control	post	P11	289.04
control	post	P12	240.52
control	post	P13	373.5
control	post	P14	313.04
control	post	P15	448.88
control	post	P16	367.68
control	post	P17	361.3
control	post	P18	421.94
control	post	P19	341.32
control	post	P20	363.7

## Sheet: figure5B
group	stage	Participant	amylase value(Kiu)
sauna	pre	P1	33
sauna	pre	P2	4
sauna	pre	P3	16
sauna	pre	P4	18
sauna	pre	P5	26
sauna	pre	P6	82
sauna	pre	P7	7
sauna	pre	P8	5
sauna	pre	P9	12
sauna	pre	P10	21
sauna	post	P1	5
sauna	post	P2	4
sauna	post	P3	14
sauna	post	P4	11
sauna	post	P5	10
sauna	post	P6	68
sauna	post	P7	4
sauna	post	P8	8
sauna	post	P9	4
sauna	post	P10	12
control	pre	P11	21
control	pre	P12	21
control	pre	P13	3
control	pre	P14	23
control	pre	P15	27
control	pre	P16	24
control	pre	P17	4
control	pre	P18	19
control	pre	P19	4
control	pre	P20	4
control	post	P11	15
control	post	P12	13
control	post	P13	21
control	post	P14	16
control	post	P15	18
control	post	P16	4
control	post	P17	28
control	post	P18	13
control	post	P19	3
control	post	P20	4

## Sheet: figure5C
group	stage	Participant	heart rate (bpm)
sauna	pre	P1	95.6602
sauna	pre	P2	91.7571
sauna	pre	P3	76.6068
sauna	pre	P4	70.9841
sauna	pre	P5	107.143
sauna	pre	P6	91.8724
sauna	pre	P7	89.4028
sauna	pre	P8	85.4263
sauna	pre	P9	65.5236
sauna	pre	P10	67.3915
sauna	post	P1	74.0083
sauna	post	P2	73.7191
sauna	post	P3	57.6557
sauna	post	P4	55.8878
sauna	post	P5	91.6114
sauna	post	P6	86.8307
sauna	post	P7	76.0707
sauna	post	P8	78.8996
sauna	post	P9	63.8638
sauna	post	P10	64.5925
control	pre	P11	75.9955
control	pre	P12	68.1818
control	pre	P13	71.466
control	pre	P14	79.9446
control	pre	P15	67.1532
control	pre	P16	83.2408
control	pre	P17	67.5767
control	pre	P18	80.7298
control	pre	P19	67.334
control	pre	P20	83.9842
control	post	P11	69.5555
control	post	P12	70.0198
control	post	P13	71.9528
control	post	P14	76.4623
control	post	P15	66.2354
control	post	P16	83.5887
control	post	P17	64.6259
control	post	P18	78.9183
control	post	P19	74.5175
control	post	P20	82.5787

## Sheet: figure6&figure7
group	set	Participant	Q1	Q2	Q3	Q4	Q5	Q6	Q7	Q8	Q9	Q10	Q11	Q12	Q13	Q14	Q15	Q16	Q17	Q18	Q19	Q20	Q21	Q22	Q23	Q24	Q25	Q26	Q27	Q28	Q29
sauna	pre	P1	45.625	9.6875	0	7.1875	0	21.875	8.4375	1.4583	11.875	1.5625	9.375	8.6458	0	0	2.6042	0	0	70.7292	61.6667	15.4167	3.9583	8.75	3.75	3.6458	41.875	34.1667	0	0	53.75
sauna	pre	P2	10.4167	6.4583	0	29.2708	49.8958	49.8958	49.8958	0	0	49.8958	49.8958	0	32.9167	11.5625	0	0	0	0	0	12.0833	28.0208	28.0208	49.8958	49.8958	49.8958	49.7917	0	0	0
sauna	pre	P3	32.6042	11.4583	21.3542	23.4375	12.7083	0	14.2708	29.8958	11.0417	10	16.1458	2.7083	16.5625	14.2708	0	0	0	0	0	54.6875	59.8958	61.7708	62.5	60.3125	10	7.2917	0	0	10.7292
sauna	pre	P4	8.0208	14.375	7.7083	0.625	15.5208	0	0	11.1458	6.1458	9.375	25.5208	4.2708	0	0	23.8542	53.3333	2.7083	6.3542	1.1458	20.1042	43.6458	49.8958	55	54.375	34.1667	59.375	4.2708	23.2292	78.5417
sauna	pre	P5	0	0	0	0	0	0	0	0	0	0	0	0	0	0	0	0	0	0	0	0	0	8.9583	16.5625	49.1667	71.9792	63.6458	71.9792	67.5	76.7708
sauna	pre	P6	16.0417	30.2083	10.2083	5.2083	17.6042	0	21.1458	0	0	2.2917	15.3125	0	44.375	17.1875	0	0	0	0	0	53.2292	63.3333	70.625	74.0625	57.6042	10	6.7708	49.8958	5.7292	6.1458
sauna	pre	P7	0	0	0	0	0	0	0.2083	0	0	0	0.625	0	3.3333	0	1.0417	1.25	1.1458	0.2083	0	0	17.6042	45.1042	28.9583	37.5	26.4583	18.6458	11.3542	52.7083	49.8958
sauna	pre	P8	0	0	0	0	0	0	10.9375	9.375	0	0	0	0	30.3125	0	0	0	0	0	0	67.3958	70.2083	91.0417	95.4167	69.6875	0	9.4792	0	0	0
sauna	pre	P9	33.2292	0	49.8958	12.3958	49.8958	35	49.8958	16.4583	49.8958	12.1875	49.8958	8.8542	49.8958	7.0833	49.8958	68.125	49.8958	66.25	49.8958	57.2917	49.8958	62.9167	49.8958	60.625	49.8958	70.625	49.8958	49.8958	49.8958
sauna	pre	P10	19.5833	49.8958	27.0833	31.4583	49.8958	23.0208	49.8958	0	49.8958	32.7083	49.8958	0	49.8958	0	49.8958	62.6042	0	49.8958	19.6875	49.8958	60.3125	65.9375	49.8958	35.2083	49.8958	61.875	51.5625	49.8958	54.1667
sauna	post1	P1	12.1875	27.6042	9.8958	3.9583	23.4375	19.7917	33.5417	15.7292	9.0625	6.4583	41.3542	22.9167	17.2917	23.125	4.0625	9.8958	3.125	19.7917	12.9167	31.4583	40.7292	24.7917	27.6042	21.0417	49.7917	48.9583	17.5	17.0833	46.6667
sauna	post1	P2	0	5.7292	49.8958	49.8958	70	49.8958	26.6667	18.9583	0	27.5	32.7083	0	38.9583	64.6875	49.8958	0	49.8958	49.8958	0.625	68.6458	50.2083	49.8958	54.8958	60.4167	0	62.0833	28.5417	0	42.2917
sauna	post1	P3	39.8958	65.7292	58.5417	62.2917	64.1667	0	60.1042	58.2292	37.2917	61.1458	79.1667	24.375	73.2292	65.4167	21.6667	62.2917	0	0.9375	63.75	72.3958	71.6667	73.5417	82.0833	78.9583	0	1.9792	5	0	17.6042
sauna	post1	P4	31.0417	65.9375	40.3125	70.2083	63.4375	49.8958	63.8542	36.5625	45.2083	76.1458	81.875	74.0625	67.9167	59.6875	59.8958	65.1042	43.5417	44.7917	67.2917	59.0625	63.8542	58.2292	63.4375	53.4375	31.9792	65.625	49.8958	49.8958	63.5417
sauna	post1	P5	54.1667	49.8958	43.0208	49.8958	25.2083	49.8958	38.3333	49.8958	22.2917	49.8958	42.3958	49.8958	41.4583	49.8958	36.5625	49.8958	60.7292	49.8958	33.9583	49.8958	78.0208	49.8958	54.1667	49.8958	23.2292	49.8958	36.5625	49.8958	29.8958
sauna	post1	P6	25.3125	45.3125	9.6875	9.4792	17.3958	12.1875	23.125	16.25	0.3125	6.0417	36.7708	32.6042	34.8958	17.6042	26.875	22.0833	0	1.25	15.2083	38.125	42.0833	41.9792	36.25	34.1667	9.7917	1.9792	4.4792	2.3958	2.3958
sauna	post1	P7	31.5625	46.3542	52.2917	49.375	68.8542	39.4792	32.9167	45.9375	44.7917	49.8958	35.625	21.7708	46.4583	24.4792	36.875	38.6458	60.4167	45.5208	48.75	49.8958	50.2083	53.8542	55.5208	60	49.6875	34.2708	49.8958	7.7083	8.9583
sauna	post1	P8	0	100	0	15.8333	39.1667	19.1667	51.1458	3.0208	0	54.4792	19.6875	0	61.875	65.8333	0	55.1042	0	0	0	56.0417	75.7292	67.3958	89.2708	75.3125	0	57.5	0.4167	0	0
sauna	post1	P9	32.1875	49.8958	28.125	49.8958	49.8958	49.8958	54.8958	49.8958	93.9583	49.8958	70.8333	49.8958	90.4167	49.8958	64.5833	49.8958	0	49.8958	49.8958	49.8958	75.7292	49.8958	78.75	49.8958	0	49.8958	0	49.8958	84.2708
sauna	post1	P10	28.6458	62.7083	35.5208	49.8958	58.75	54.375	57.9167	49.8958	39.2708	49.8958	60.5208	23.0208	49.8958	67.0833	49.8958	24.2708	0	49.8958	59.0625	74.8958	70.8333	49.8958	67.9167	69.5833	49.8958	40.9375	49.8958	43.75	56.6667
sauna	post2	P1	8.9583	37.9167	18.5417	17.9167	33.6458	37.1875	36.25	38.6458	21.1458	23.75	55	57.7083	40.7292	40.8333	67.2917	41.875	35.2083	36.3542	26.9792	56.3542	63.6458	67.1875	70.7292	59.5833	52.9167	35.8333	24.0625	19.1667	33.75
sauna	post2	P2	2.8125	49.8958	14.7917	49.8958	43.8542	16.0417	11.9792	22.0833	49.8958	18.3333	28.2292	33.8542	42.0833	49.7917	49.8958	49.8958	0	0	5.5208	49.8958	64.6875	49.8958	49.8958	49.8958	42.7083	53.0208	49.8958	28.0208	49.8958
sauna	post2	P3	64.7917	84.7917	63.5417	83.5417	95	0	83.75	69.2708	71.5625	77.7083	83.8542	10.5208	90.1042	91.9792	4.2708	62.8125	0	0	77.5	90.7292	80.9375	91.1458	84.6875	89.375	1.6667	8.0208	0	0	10.4167
sauna	post2	P4	58.9583	86.5625	63.3333	85.1042	88.3333	69.5833	100	21.4583	66.25	91.25	92.8125	77.8125	68.5417	86.6667	75.1042	75.2083	42.5	63.6458	79.0625	74.1667	84.5833	78.125	57.1875	71.4583	20.625	35.625	49.8958	49.8958	72.9167
sauna	post2	P5	49.8958	49.8958	53.4375	49.8958	74.2708	49.8958	77.7083	49.8958	44.0625	49.8958	73.75	49.8958	100	49.8958	56.3542	49.8958	49.8958	49.8958	37.6042	49.8958	93.125	49.8958	97.9167	49.8958	19.4792	49.8958	14.0625	49.8958	10
sauna	post2	P6	21.875	67.1875	10.9375	14.0625	59.1667	39.5833	55.1042	14.8958	4.2708	41.1458	35.2083	28.5417	66.7708	65.9375	20.8333	33.2292	6.7708	8.6458	17.2917	58.5417	53.125	57.2917	58.75	59.7917	49.8958	8.3333	8.3333	4.8958	6.5625
sauna	post2	P7	76.875	66.9792	73.2292	64.4792	80	52.2917	79.7917	70.4167	66.875	78.5417	70.9375	35.9375	89.7917	68.0208	49.8958	49.8958	49.8958	49.8958	49.6875	49.8958	83.4375	87.2917	87.8125	49.8958	23.8542	14.5833	15.7292	11.25	1.25
sauna	post2	P8	7.7083	50.3125	0	20.9375	64.1667	0	53.125	0	0	24.2708	65.7292	0	58.125	69.0625	0	24.4792	0	0	0	56.25	63.9583	68.3333	72.6042	65	49.8958	49.8958	49.8958	49.8958	49.8958
sauna	post2	P9	64.2708	49.8958	0	49.8958	61.3542	49.8958	73.5417	49.8958	81.25	49.8958	0	49.8958	73.4375	49.8958	0	49.8958	0	49.8958	63.6458	49.8958	74.6875	49.8958	73.4375	49.8958	0	49.8958	0	49.8958	0
sauna	post2	P10	27.6042	70.3125	36.25	49.8958	66.3542	49.8958	67.3958	49.8958	33.0208	49.8958	65.7292	49.8958	76.0417	49.8958	13.75	21.0417	0	49.8958	62.5	49.8958	74.6875	49.8958	82.7083	49.8958	21.6667	38.6458	49.8958	0	56.9792
sauna	post3	P1	23.4375	55.3125	33.0208	21.9792	64.2708	38.8542	38.2292	40.1042	14.2708	54.0625	61.9792	54.6875	40	37.1875	44.8958	43.125	20.4167	32.3958	48.2292	68.75	38.6458	44.6875	60.2083	64.7917	44.2708	56.3542	34.2708	16.3542	42.7083
sauna	post3	P2	16.875	49.7917	49.8958	75.5208	49.8958	41.875	39.2708	44.8958	49.8958	49.8958	49.8958	49.8958	49.8958	86.3542	14.4792	38.0208	49.8958	0	29.2708	49.8958	49.8958	69.0625	49.8958	76.0417	49.8958	50.9375	49.8958	9.8958	49.8958
sauna	post3	P3	70	90.7292	71.1458	95.625	91.9792	11.875	89.6875	68.9583	49.8958	93.8542	94.0625	13.4375	93.9583	95.4167	2.5	53.5417	0	0	75.3125	94.4792	96.3542	91.3542	95.625	94.375	4.7917	0	0	0	5.5208
sauna	post3	P4	71.25	100	49.8958	77.6042	93.2292	83.6458	91.0417	41.1458	96.25	95.625	89.5833	67.2917	82.5	89.4792	77.7083	68.4375	43.9583	89.5833	90.4167	49.8958	49.8958	49.8958	79.2708	84.0625	33.125	22.8125	10.5208	11.6667	40.9375
sauna	post3	P5	67.1875	49.8958	49.8958	49.8958	93.8542	49.8958	87.8125	49.8958	49.8958	49.8958	71.4583	49.8958	94.6875	49.8958	42.7083	49.8958	49.6875	49.8958	34.2708	93.125	49.8958	89.4792	49.8958	96.875	49.8958	4.2708	49.8958	6.7708	49.8958
sauna	post3	P6	23.6458	59.7917	13.0208	19.7917	54.0625	30.4167	48.2292	18.125	0.5208	49.8958	49.8958	49.8958	49.8958	58.9583	54.2708	44.0625	9.0625	3.125	11.1458	55.1042	59.7917	59.0625	64.5833	68.125	11.875	7.2917	3.8542	7.7083	6.6667
sauna	post3	P7	93.6458	94.4792	95	90.8333	90.9375	80.2083	97.6042	73.0208	83.4375	97.2917	91.3542	37.7083	100	86.7708	30.2083	85.7292	49.8958	55.9375	89.8958	83.9583	92.5	99.7917	98.6458	57.7083	5	5.625	2.0833	3.8542	4.0625
sauna	post3	P8	7.7083	55	52.9167	59.375	57.8125	5.4167	49.8958	0	0	52.2917	46.3542	0	55.3125	58.5417	0	0	0	0	0	56.7708	69.2708	49.8958	49.8958	49.8958	49.8958	0	49.8958	0	11.5625
sauna	post3	P9	67.0833	49.8958	61.3542	49.8958	80.8333	49.8958	78.5417	49.8958	91.25	49.8958	0	49.8958	74.2708	49.8958	4.375	49.8958	5.8333	49.8958	61.6667	49.8958	78.75	49.8958	91.9792	49.8958	0	49.8958	0	49.8958	0
sauna	post3	P10	24.0625	49.8958	31.4583	49.8958	66.7708	49.8958	66.9792	49.8958	32.7083	49.8958	68.3333	49.8958	86.25	49.8958	5.5208	49.8958	0	49.8958	67.7083	49.8958	83.125	49.8958	90.625	49.8958	21.6667	49.8958	19.1667	49.8958	37.8125
control	pre	P11	0	0	0	49.8958	100	0	0	49.8958	0	0	81.5625	49.8958	75.625	0	49.8958	0	49.8958	64.375	0	16.25	49.8958	20.1042	49.8958	0	49.8958	79.6875	49.8958	0	67.8125
control	pre	P12	68.6458	49.8958	28.125	49.8958	63.6458	49.8958	34.1667	49.8958	80.8333	49.8958	67.7083	49.8958	27.8125	49.8958	90	49.8958	5.3125	49.8958	22.0833	49.8958	32.6042	49.8958	63.2292	49.8958	49.8958	89.7917	49.8958	4.5833	49.8958
control	pre	P13	81.875	25.9375	26.9792	69.6875	0	0	34.5833	64.2708	14.2708	8.6458	73.6458	73.0208	49.8958	32.5	65.3125	72.0833	0	0	0	60.1042	63.4375	64.375	64.375	56.1458	27.1875	56.5625	20.9375	0	70.8333
control	pre	P14	15.9375	49.8958	19.2708	49.8958	72.9167	49.8958	28.2292	49.8958	22.5	49.8958	89.375	49.8958	57.5	49.8958	13.8542	49.8958	8.3333	49.8958	7.7083	49.8958	49.375	49.8958	56.1458	49.8958	45.2083	49.8958	22.9167	49.8958	87.8125
control	pre	P15	9.4792	49.8958	15.4167	49.8958	19.4792	49.8958	13.3333	49.8958	18.125	49.8958	17.7083	49.8958	18.125	49.8958	17.3958	49.8958	16.1458	49.8958	17.7083	49.8958	16.1458	49.8958	17.2917	49.8958	19.7917	49.8958	15	49.8958	18.0208
control	pre	P16	10.7292	8.8542	7.7083	49.8958	49.8958	49.8958	14.375	9.6875	11.9792	8.8542	90.9375	13.6458	49.8958	13.8542	8.3333	8.2292	3.0208	3.125	0.9375	7.3958	6.7708	90.9375	91.875	94.1667	5.9375	6.6667	1.9792	5.625	2.5
control	pre	P17	70.8333	49.8958	69.1667	49.8958	12.1875	49.8958	23.0208	49.8958	14.0625	49.8958	83.8542	49.8958	92.2917	49.8958	2.0833	49.8958	4.5833	49.8958	8.125	49.8958	65.4167	49.8958	67.5	49.8958	28.4375	49.8958	25	49.8958	59.7917
control	pre	P18	2.2917	6.3542	6.3542	26.1458	3.125	1.7708	11.0417	0	0	1.7708	23.4375	14.0625	28.6458	0	6.7708	29.2708	0	12.9167	0	58.2292	63.9583	61.5625	62.3958	62.3958	35.5208	36.3542	40.9375	36.3542	38.75
control	pre	P19	4.0625	49.8958	4.4792	49.8958	4.4792	49.8958	3.9583	49.8958	4.375	49.8958	5.8333	49.8958	27.5	49.8958	55	49.8958	4.6875	49.8958	10.9375	49.8958	28.125	49.8958	35.3125	49.8958	36.4583	49.8958	5	49.8958	39.7917
control	pre	P20	0	70.625	0	52.1875	0	0	0	0	0	6.7708	8.0208	9.8958	60.5208	66.5625	8.75	0	100	100	0	63.6458	65.7292	90.8333	68.125	73.3333	6.4583	0	0	0	0
control	post1	P11	63.75	49.8958	0	49.8958	66.6667	49.8958	0	49.8958	0	49.8958	0	49.8958	4.7917	49.8958	0	49.8958	0	49.8958	0	49.8958	6.4583	49.8958	7.2917	49.8958	0	49.8958	0	49.8958	0
control	post1	P12	49.8958	49.8958	34.375	49.8958	30.9375	49.8958	65.7292	49.8958	66.875	49.8958	73.4375	49.8958	78.4375	49.8958	50.3125	49.8958	28.4375	49.8958	17.9167	49.8958	70.7292	49.8958	60.7292	49.8958	37.6042	49.8958	24.7917	49.8958	82.0833
control	post1	P13	64.1667	58.3333	57.8125	73.2292	0	0	49.8958	49.8958	49.8958	49.8958	49.8958	49.8958	69.6875	74.1667	49.8958	63.3333	0	0	0	60.7292	81.9792	73.0208	76.7708	55.4167	49.8958	31.4583	64.8958	17.6042	76.1458
control	post1	P14	6.6667	49.8958	14.8958	49.8958	11.9792	49.8958	50.1042	49.8958	20.625	49.8958	61.0417	49.8958	71.7708	49.8958	14.2708	49.8958	11.0417	49.8958	14.7917	49.8958	49.0625	49.8958	60	49.8958	37.5	49.8958	12.6042	49.8958	80.3125
control	post1	P15	19.8958	49.8958	19.1667	49.8958	36.7708	49.8958	23.2292	49.8958	23.0208	49.8958	38.0208	49.8958	28.4375	49.8958	33.6458	49.8958	34.0625	49.8958	33.5417	49.8958	20.5208	49.8958	34.1667	49.8958	27.6042	49.8958	24.6875	49.8958	28.6458
control	post1	P16	7.7083	10.5208	9.7917	89.5833	99.1667	8.3333	4.4792	3.4375	5.1042	8.3333	4.375	3.4375	95.2083	96.5625	49.1667	49.8958	5.7292	5	5.5208	94.2708	49.7917	49.8958	93.4375	49.8958	49.8958	4.0625	6.5625	10.4167	4.4792
control	post1	P17	40.625	49.8958	34.2708	49.8958	57.5	49.8958	37.0833	49.8958	21.4583	49.8958	76.3542	49.8958	75.9375	49.8958	7.9167	49.8958	3.125	49.8958	9.375	49.8958	66.1458	49.8958	68.8542	49.8958	32.5	49.8958	17.6042	49.8958	24.7917
control	post1	P18	6.1458	10.4167	7.7083	8.0208	7.7083	5.9375	6.3542	7.1875	8.0208	4.7917	18.75	19.1667	16.7708	1.1458	4.4792	23.4375	1.9792	1.9792	7.6042	55.4167	61.25	62.3958	69.8958	54.6875	40	12.0833	0.2083	0	12.8125
control	post1	P19	9.4792	49.8958	11.1458	49.8958	10.2083	49.8958	11.6667	49.8958	12.7083	49.8958	49.8958	49.8958	53.125	49.8958	36.0417	26.25	49.8958	37.7083	49.8958	51.875	49.8958	51.875	49.8958	51.7708	49.8958	34.1667	49.8958	44.1667	49.8958
control	post1	P20	42.9167	61.875	12.3958	0	0	0	0	0	0	60.9375	69.2708	49.8958	49.8958	49.8958	49.8958	0	0	49.8958	49.8958	72.6042	76.5625	49.8958	49.8958	49.8958	49.8958	49.8958	49.8958	49.8958	49.8958
control	post2	P11	71.25	49.8958	0	49.8958	75	49.8958	0	49.8958	0	49.8958	0	49.8958	14.2708	49.8958	0	49.8958	0	49.8958	0	49.8958	82.1875	49.8958	84.2708	49.8958	0	49.8958	0	49.8958	58.75
control	post2	P12	57.2917	49.8958	30.1042	49.8958	49.4792	49.8958	56.3542	49.8958	69.7917	49.8958	45.4167	49.8958	66.6667	49.8958	49.8958	29.8958	49.8958	33.6458	49.8958	65.5208	49.8958	76.25	49.8958	68.4375	49.8958	22.6042	49.8958	35	49.8958
control	post2	P13	68.0208	34.375	58.8542	61.6667	0	0	54.8958	32.2917	0	23.2292	0	38.125	79.5833	87.3958	51.9792	53.6458	0	0	0	76.6667	94.0625	70.8333	90.625	64.7917	28.2292	58.9583	65	20.7292	56.25
control	post2	P14	9.2708	49.8958	12.9167	49.8958	58.0208	49.8958	22.8125	49.8958	16.7708	49.8958	65.3125	49.8958	64.8958	49.8958	11.25	49.8958	6.25	49.8958	11.0417	49.8958	49.8958	49.8958	62.9167	49.8958	56.9792	49.8958	18.6458	49.8958	69.2708
control	post2	P15	22.0833	49.8958	21.5625	49.8958	21.9792	49.8958	22.0833	49.8958	20.9375	49.8958	34.2708	49.8958	34.2708	49.8958	27.8125	49.8958	30.625	49.8958	25.7292	49.8958	25.8333	49.8958	27.7083	49.8958	28.125	49.8958	25.2083	49.8958	26.7708
control	post2	P16	5.4167	9.5833	49.8958	49.8958	96.5625	10	93.5417	5.1042	7.1875	94.0625	96.9792	0.1042	91.875	100	7.3958	5.625	3.0208	5.1042	2.7083	93.2292	92.5	94.6875	92.8125	93.3333	7.8125	7.3958	49.8958	10.4167	3.9583
control	post2	P17	32.2917	49.8958	33.2292	49.8958	58.9583	49.8958	55.4167	49.8958	30	49.8958	71.6667	49.8958	79.6875	49.8958	11.3542	49.8958	22.1875	49.8958	20.2083	49.8958	60.1042	49.8958	73.4375	49.8958	18.8542	49.8958	24.8958	49.8958	18.6458
control	post2	P18	3.8542	3.4375	4.4792	3.5417	5	3.9583	3.75	3.4375	3.8542	5.2083	54.5833	55.5208	49.8958	49.8958	49.8958	49.8958	0	49.8958	53.125	49.8958	62.8125	66.9792	64.6875	30.7292	9.1667	3.0208	6.0417	3.125	3.9583
control	post2	P19	20.625	53.6458	24.2708	36.25	49.8958	35.4167	20.1042	58.125	33.75	49.8958	62.8125	51.3542	61.25	50.5208	34.0625	31.6667	18.8542	11.3542	13.5417	50.4167	51.7708	53.3333	55.625	58.2292	35.3125	16.9792	49.8958	24.6875	49.8958
control	post2	P20	0	49.8958	49.8958	0	49.8958	0	49.8958	49.8958	49.8958	9.7917	49.8958	0	60	58.5417	0	0	0	0	0	58.8542	61.875	49.8958	49.8958	61.0417	49.8958	0	49.8958	49.8958	49.8958
control	post3	P11	76.3542	49.8958	0	49.8958	83.6458	49.8958	49.8958	49.8958	49.8958	49.8958	49.8958	0	49.8958	49.8958	49.8958	0	49.8958	0	49.8958	69.0625	49.8958	59.7917	49.8958	0	49.8958	73.6458	49.8958	0	49.8958
control	post3	P12	35.625	49.8958	36.9792	49.8958	63.5417	49.8958	52.3958	49.8958	41.25	49.8958	69.4792	49.8958	58.4375	49.8958	49.8958	49.8958	36.6667	49.8958	20.5208	49.8958	60.1042	49.8958	41.1458	49.8958	27.1875	49.8958	43.5417	49.8958	67.9167
control	post3	P13	71.6667	67.1875	64.5833	58.4375	0	0	67.7083	49.8958	0	16.6667	0	53.9583	72.6042	67.2917	39.8958	58.6458	0	0	0	78.75	100	74.0625	82.5	57.8125	49.8958	49.8958	39.8958	23.4375	60.3125
control	post3	P14	10.9375	49.8958	11.0417	49.8958	8.4375	49.8958	13.0208	49.8958	10.7292	49.8958	59.5833	49.8958	73.4375	49.8958	10	49.8958	15.1042	49.8958	11.4583	49.8958	49.8958	49.8958	66.3542	49.8958	24.6875	49.8958	13.125	49.8958	82.1875
control	post3	P15	17.2917	49.8958	18.3333	20.2083	21.4583	25	49.8958	23.0208	21.4583	49.8958	30.7292	21.5625	19.0625	49.8958	20.3125	19.6875	49.8958	30.4167	49.8958	22.3958	22.1875	49.8958	20.3125	23.8542	23.8542	21.9792	49.8958	22.1875	49.8958
control	post3	P16	8.5417	98.8542	7.6042	96.3542	88.2292	13.3333	88.4375	6.4583	94.6875	89.6875	87.6042	4.4792	100	99.1667	0	4.5833	7.0833	0	5.9375	100	100	93.6458	91.875	91.3542	5.7292	3.4375	49.8958	49.8958	11.7708
control	post3	P17	57.2917	49.8958	36.9792	49.8958	63.6458	49.8958	56.5625	49.8958	39.0625	49.8958	74.7917	49.8958	86.5625	77.6042	49.8958	11.0417	49.8958	27.9167	49.8958	80.9375	49.8958	75.3125	49.8958	71.25	49.8958	55.9375	49.8958	28.2292	49.8958
control	post3	P18	49.8958	4.2708	3.8542	5.4167	5.3125	2.7083	3.8542	23.6458	1.25	7.7083	51.6667	52.1875	58.9583	2.9167	53.75	36.3542	0	3.2292	2.5	65.625	68.5417	67.8125	70.8333	0	6.25	4.4792	0	0	0
control	post3	P19	27.5	53.75	30.9375	28.6458	43.8542	25	25.9375	43.4375	29.7917	58.3333	60.9375	39.2708	61.7708	44.2708	36.25	29.2708	26.1458	22.0833	18.9583	63.8542	62.8125	58.4375	64.375	60.1042	30.8333	25.2083	22.1875	27.2917	15.5208
control	post3	P20	0	73.4375	10.8333	0	0	49.8958	49.8958	49.8958	49.8958	49.8958	71.7708	0	68.75	61.5625	0	0	0	0	0	67.6042	63.9583	100	64.1667	65.1042	0	5.2083	0	0	0
